# Supplementary material for: Assessing food availability and healthier options in an urban Chinese university: a case study using the Chinese Nutrition Environment Measurement Survey for Stores (C-NEMS-S)
Source: BMC Public Health. 2024 Jan 2;24:15. doi: 10.1186/s12889-023-17415-8 (PMC10759656; doi:10.1186/s12889-023-17415-8)
Supplement: Supplementary file 1 — Additional file 1. [file 12889_2023_17415_MOESM1_ESM.zip]

Archive with 5 entries (5 files):
- Food Environment Audit.pzfx
- Audit Results Haiyue 26 Mar 2023.xlsx
- Audit Results Hendra 02 Mar 2023.xlsx
- Audit Results Xingbo 25 Nov 2022.xlsx
- Inter-rater reliability 20 Apr 2023.xlsx
