# Supplementary material for: Assessing food availability and healthier options in an urban Chinese university: a case study using the Chinese Nutrition Environment Measurement Survey for Stores (C-NEMS-S)
Source: BMC Public Health. 2024 Jan 2;24:15. doi: 10.1186/s12889-023-17415-8 (PMC10759656; doi:10.1186/s12889-023-17415-8)
Supplement: Supplementary file 1 — Additional file 1. [file 12889_2023_17415_MOESM1_ESM.zip › Audit Results Haiyue 26 Mar 2023.xlsx]

## Sheet: Tongshan G Floor
																					Canteen Outlets						Self-serve Outlets		Beverage Outlets
	Food Outlet No.	Zhongshan Tongshan Ground Floor Outlet SAMPLE									Food Outlet No.	Zhongshan Tongshan Ground Floor Outlet SAMPLE									Creperie	Stuffed Buns & Dumplings	Noodles & Vermicelli	Rice		Burgers & Fried Food	Spicy Hot Pot	Buffet Restaurant	Hot Plant Protein- based Beverage	Milk Tea Outlet
	Food Category	Species	Score	Healthier Option	Score	Price	Score	Quality	Score		Food Category	Species	Score	Healthier Option	Score	Price	Score	Quality	Score					Stir-fried	Hot Dishes
	Grains		2-3=1	N/A	0	N/A	0				Grains		2-3=1	N/A	0	N/A	0
	Starchy Tubers		2-4=2								Starchy Tubers		2-4=2
	Dry beans		2-3=2								Dry beans		2-3=2
	Vegetables		5-9=2						0		Vegetables		5-9=2						3
	Fruits		5-9=2						0		Fruits	Nil	5-9=2						0
	Seafood		1-4=1						0		Seafood	Nil	1-4=1						0
	Meat and Poultry		2-3=1	N/A	0	N/A	0				Meat and Poultry		2-3=1	N/A	0	N/A	0
	Outlet Category	Major Category	Sub-category					Total	0		Outlet Category	Major Category	Sub-category					Total	3
	Notes:
	Food Outlet No.	Zhongshan Tongshan Ground Floor Outlet C01
	Food Category	Species	Score	Healthier Option	Score	Price	Score	Quality	Score
	Grains	小麦、玉米淀粉、小米、	1
	Starchy Tubers	土豆	1
	Dry beans		0
	Vegetables	尖椒	1						3
	Fruits	Nil	0						0
	Seafood	Nil	0						0
	Meat and Poultry	猪肉、鸡蛋、鸡肉、	1	nil	0	N/A	0
	Outlet Category	Canteen Outlet	Creperie					Total	7
	Notes: Portion size options available for crepe with sauce. Added sugar was specified in the menu when used.
	Food Outlet No.	Zhongshan Tongshan Ground Floor Outlet C02
	Food Category	Species	Score	Healthier Option	Score	Price	Score	Quality	Score
	Grains	小麦	0	N/A	0	N/A	0
	Starchy Tubers	土豆	1
	Dry beans		0
	Vegetables	西红柿、茄子、白菜、蘑菇	1						2
	Fruits	Nil	0						0
	Seafood	Nil	0						0
	Meat and Poultry	鸡蛋、鸡肉、猪肉	1	N/A	0	N/A	0
	Outlet Category	Canteen Outlet	Noodles & Vermicelli					Total	5
	Notes: 酸菜由白菜加工而成，质量得分减1分。
	Food Outlet No.	Zhongshan Tongshan Ground Floor Outlet C03
	Food Category	Species	Score	Healthier Option	Score	Price	Score	Quality	Score
	Grains	小麦、玉米、大米	1	玉米	2	等于	0
	Starchy Tubers		0
	Dry beans		0
	Vegetables	生菜	1						3
	Fruits	Nil	0						0
	Seafood	Nil	0						0
	Meat and Poultry	鸡蛋、猪肉、鸡肉	1	N/A	0	N/A	0
	Outlet Category	Canteen Outlet	Creperie/Rice - Hot Dishes					Total	8
	Notes: Different products were served for different meals but all products were creperie.
	Food Outlet No.	Zhongshan Tongshan Ground Floor Outlet C04
	Food Category	Species	Score	Healthier Option	Score	Price	Score	Quality	Score
	Grains	玉米	0	玉米粒	2	低	2
	Starchy Tubers	土豆、红薯	2
	Dry beans	黄豆	1
	Vegetables	茄子、白菜、西兰花、菜花、辣椒、芹菜、西红柿、尖椒、胡萝卜、洋葱、黄瓜、木耳、青菜、长豆角、蒜苔	3						3
	Fruits	Nil	0						0
	Seafood	鱼、带鱼	1						3
	Meat and Poultry	猪肉、鸡蛋、鸡肉、里脊、牛肉	2	里脊、牛肉	2	高	-1
	Outlet Category	Canteen Outlet	Rice - Hot Dishes					Total	20
	Notes: 大锅菜里的粉条成分是红薯和土豆；宫爆鸡丁里的花生属于干果类，所以没有纳入干豆类；特价菜按一种菜类算，因为本窗口蔬菜种类比较多，所以特价菜没有新增加一种蔬菜类别；大锅菜成分：白菜、豆腐（黄豆）、鱼豆腐类（淀粉）。
	Food Outlet No.	Zhongshan Tongshan Ground Floor Outlet C05
	Food Category	Species	Score	Healthier Option	Score	Price	Score	Quality	Score
	Grains	小麦	0	N/A	0	N/A	0
	Starchy Tubers	薯类淀粉	1
	Dry beans		0
	Vegetables	白菜、大葱、香菇	1						3
	Fruits	Nil	0						0
	Seafood	Nil	0						0
	Meat and Poultry	鸡蛋、猪肉、鸡肉	1	N/A	0	N/A	0
	Outlet Category	Canteen Outlet	Noodles & Vermicelli/Stuffed Buns & Dumplings					Total	6
	Notes: 方便面中除去面的成分作为调料。
	Food Outlet No.	Zhongshan Tongshan Ground Floor Outlet C06
	Food Category	Species	Score	Healthier Option	Score	Price	Score	Quality	Score
	Grains	玉米、小米、大米	1	玉米粒、小米粥	2	高	-1
	Starchy Tubers	红薯、土豆、藕、	2
	Dry beans	黄豆	1
	Vegetables	甘蓝、豆芽、尖椒、茄子、香芹、白菜、平菇、西红柿、西兰花、黄瓜、胡萝卜、青椒、木耳、豆角、蒜苔、	3						3
	Fruits	Nil	0						0
	Seafood	Nil	0						0
	Meat and Poultry	鸡蛋、鸡肉（鸡胸肉）、猪肉	1	鸡胸肉	2	持平	0
	Outlet Category	Canteen Outlet	Rice - Hot Dishes					Total	14
	Notes:粉条主要含红薯、土豆淀粉。大锅菜成分：白菜、豆腐（黄豆）、鱼豆腐类（淀粉）。木须肉成分：木耳、猪肉片、鸡蛋、黄瓜、胡萝卜。鱼香肉丝成分：猪肉、木耳、胡萝卜、尖椒。宫保鸡丁成分：鸡胸肉、黄瓜、胡萝卜。鸡胸肉为鸡肉的一种，但算为一种低脂健康食材。
	Food Outlet No.	Zhongshan Tongshan Ground Floor Outlet C07
	Food Category	Species	Score	Healthier Option	Score	Price	Score	Quality	Score
	Grains	小麦、玉米、小米	1	小米粥	2	高	-1
	Starchy Tubers	土豆	1
	Dry beans		0
	Vegetables	甘蓝	1						3
	Fruits	Nil	0						0
	Seafood	Nil	0						0
	Meat and Poultry	鸡蛋、猪肉	1	N/A	0	N/A	0
	Outlet Category	Canteen Outlet	Creperie					Total	8
	Notes: This is a breakfast-only outlet.
	Food Outlet No.	Zhongshan Tongshan Ground Floor Outlet C08
	Food Category	Species	Score	Healthier Option	Score	Price	Score	Quality	Score
	Grains	小麦、玉米淀粉	1	N/A	0	N/A	0
	Starchy Tubers		0
	Dry beans		0
	Vegetables		0						3
	Fruits	香蕉	1						3
	Seafood	Nil	0						0
	Meat and Poultry	猪肉、鸡蛋	1	N/A	0	N/A	0
	Outlet Category	Canteen Outlet	Creperie					Total	9
	Notes: Pork has been cooked into various forms and flavours at this outlet. Various sauce seasoning options available.
	Food Outlet No.	Zhongshan Tongshan Ground Floor Outlet C09
	Food Category	Species	Score	Healthier Option	Score	Price	Score	Quality	Score
	Grains	小麦	0	N/A	0	N/A	0
	Starchy Tubers		0
	Dry beans	红豆	1
	Vegetables	胡萝卜、西葫芦、茴香、白菜	1						3
	Fruits	Nil	0						0
	Seafood	Nil	0						0
	Meat and Poultry	猪肉	0	N/A	0	N/A	0
	Outlet Category	Canteen Outlet	Stuffed Buns & Dumplings					Total	5
	Notes: Red dates are cooked with steamed wheat bread. It is considered a seasnoning rather than a fruit. Free fruit pick-up outlet.
	Food Outlet No.	Zhongshan Tongshan Ground Floor Outlet C10
	Food Category	Species	Score	Healthier Option	Score	Price	Score	Quality	Score
	Grains	小米、小麦、玉米淀粉、	1	小米粥	2	高	-1
	Starchy Tubers	土豆	1
	Dry beans	黄豆	1
	Vegetables	茄子、白菜、菜花、芹菜、木耳、胡萝卜、尖椒、黄瓜	2						3
	Fruits	Nil	0						0
	Seafood	Nil	0						0
	Meat and Poultry	鸡蛋、猪肉、鸡肉	1	N/A	0	N/A	0
	Outlet Category	Canteen Outlet	Creperie/Rice - Hot Dishes					Total	10
	Notes: This outlet served creperie products for breakfast and rice with hot dishes for both lunch and dinner.
	Food Outlet No.	Zhongshan Tongshan Ground Floor Outlet C11
	Food Category	Species	Score	Healthier Option	Score	Price	Score	Quality	Score
	Grains	小麦	0	N/A	0	N/A	0
	Starchy Tubers	土豆	1
	Dry beans	黄豆	1
	Vegetables	白菜、茄子、香菇、蒜薹、豆角、西红柿	2						2
	Fruits	Nil	0						0
	Seafood	Nil	0						0
	Meat and Poultry	猪肉、鸡肉、鸡蛋	1	N/A	0	N/A	0
	Outlet Category	Canteen Outlet	Noodles & Vermicelli					Total	7
	Notes: 酸菜由白菜加工制成，所以新鲜度减1分。
	Food Outlet No.	Zhongshan Tongshan Ground Floor Outlet C12
	Food Category	Species	Score	Healthier Option	Score	Price	Score	Quality	Score
	Grains	小麦、玉米淀粉	1	N/A	0	N/A	0
	Starchy Tubers	土豆	1
	Dry beans		0
	Vegetables	包菜、金针菇	1						3
	Fruits	Nil	0						0
	Seafood	Nil	0						0
	Meat and Poultry	猪肉、鸡蛋、鸡肉、脆骨	2	N/A	0	N/A	0
	Outlet Category	Canteen Outlet	Creperie					Total	8
	Notes: The creperie products served at this outlet come standard with the creperie & seasoning and options for topping(s).
	Food Outlet No.	Zhongshan Tongshan Ground Floor Outlet C13
	Food Category	Species	Score	Healthier Option	Score	Price	Score	Quality	Score
	Grains	小麦	0	N/A	0	N/A	0
	Starchy Tubers	土豆	1
	Dry beans		0
	Vegetables	大葱、豆角、香菇、茴香、尖椒、茄子、白菜	2						3
	Fruits	Nil	0						0
	Seafood	紫菜	1						2
	Meat and Poultry	猪肉、鸡肉、鸡蛋	1	N/A	0	N/A	0
	Outlet Category	Canteen Outlet	Stuffed Buns & Dumplings					Total	10
	Notes: 紫菜是干制品，所以质量评分减1分。
	Food Outlet No.	Zhongshan Tongshan Ground Floor Outlet C14
	Food Category	Species	Score	Healthier Option	Score	Price	Score	Quality	Score
	Grains	玉米淀粉	0	N/A	0	N/A	0
	Starchy Tubers	薯类淀粉	1
	Dry beans	绿豆淀粉	1
	Vegetables	白菜、青菜、西红柿	1						2
	Fruits	Nil	0						0
	Seafood	Nil	0						0
	Meat and Poultry	鸡肉、牛肉、猪肉	1	N/A	0	N/A	0
	Outlet Category	Canteen Outlet	Noodles & Vermicelli					Total	6
	Notes: 酸菜由白菜加工而成，质量评分减1分。

## Sheet: Tongshan 1st Floor
	Food Outlet No.	Zhongshan Tongshan First Floor Outlet SAMPLE
	Food Category	Species	Score	Healthier Option	Score	Price	Score	Quality	Score
	Grains		2-3=1	N/A	0	N/A	0
	Starchy Tubers		2-4=2
	Dry beans		2-3=2
	Vegetables		5-9=2						3
	Fruits	Nil	5-9=2						0
	Seafood	Nil	1-4=1						0
	Meat and Poultry		2-3=1	N/A	0	N/A	0
	Outlet Category	Major Category	Sub-category					Total	3
	Notes:
	Food Outlet No.	Zhongshan Tongshan First Floor Outlet C15
	Food Category	Species	Score	Healthier Option	Score	Price	Score	Quality	Score
	Grains	大米、红薯淀粉	1	N/A	0	N/A	0
	Starchy Tubers	土豆	1
	Dry beans	大豆	1
	Vegetables	木耳、胡萝卜、尖椒、黄瓜、蒜苗、大白菜、西红柿、青椒、茄子	2						2
	Fruits	Nil	0						0
	Seafood	鱼	1						3
	Meat and Poultry	猪肉、鸭肉、鸡肉、鸡蛋	2	N/A	0	N/A	0
	Outlet Category	Canteen Outlet	Rice - Hot Dishes					Total	13
	Notes: 白菜做成了酸菜。大米饭中的原材料大米非全谷物，属于精制谷物。
	Food Outlet No.	Zhongshan Tongshan First Floor Outlet C16
	Food Category	Species	Score	Healthier Option	Score	Price	Score	Quality	Score
	Grains	大米	0	N/A	0	N/A	0
	Starchy Tubers	土豆	1
	Dry beans	Nil	0
	Vegetables	青菜、胡萝卜	1						3
	Fruits	Nil	0						0
	Seafood	Nil	0						0
	Meat and Poultry	鸡肉	0	N/A	0	N/A	0
	Outlet Category	Canteen Outlet	Rice - Hot Dishes					Total	5
	Notes:
	Food Outlet No.	Zhongshan Tongshan First Floor Outlet C17
	Food Category	Species	Score	Healthier Option	Score	Price	Score	Quality	Score
	Grains	小麦、大米、玉米淀粉	1	N/A	0	N/A	0
	Starchy Tubers	Nil	0
	Dry beans	Nil	0
	Vegetables	蔬菜、西红柿	1						3
	Fruits	Nil	0						0
	Seafood	Nil	0						0
	Meat and Poultry	鸡蛋、猪肉、鸡肉、牛肉	2	N/A	0	N/A	0
	Outlet Category	Canteen Outlet	Noodles & Vermicelli					Total	7
	Notes: This outlet serves spaghetti.
	Food Outlet No.	Zhongshan Tongshan First Floor Outlet C18
	Food Category	Species	Score	Healthier Option	Score	Price	Score	Quality	Score
	Grains	小麦、玉米淀粉	1	N/A	0	N/A	0
	Starchy Tubers	Nil	0
	Dry beans	Nil	0
	Vegetables	金针菇	1						3
	Fruits	Nil	0						0
	Seafood	Nil	0						0
	Meat and Poultry	鸡蛋、猪肉	1	N/A	0	N/A	0
	Outlet Category	Canteen Outlet	Creperie					Total	6
	Notes: This outlet provides both portion size options and set meal options that includes some of the toppings. Open til late.
	Food Outlet No.	Zhongshan Tongshan First Floor Outlet C19
	Food Category	Species	Score	Healthier Option	Score	Price	Score	Quality	Score
	Grains	小麦、荞麦、玉米淀粉	1	N/A	0	N/A	0
	Starchy Tubers	土豆	1
	Dry beans	大豆	1
	Vegetables	豆角、青椒、香菇、胡萝卜、黄瓜	2						2
	Fruits	Nil	0						0
	Seafood	Nil	0						0
	Meat and Poultry	鸡肉、猪肉、鸡肉	1	N/A	0	N/A	0
	Outlet Category	Canteen Outlet	Noodles & Vermicelli					Total	8
	Notes: 豆角做成了酸豆角，质量评分减1。
	Food Outlet No.	Zhongshan Tongshan First Floor Outlet C20
	Food Category	Species	Score	Healthier Option	Score	Price	Score	Quality	Score
	Grains	小麦、玉米淀粉	1	N/A	0	N/A	0
	Starchy Tubers	土豆	1
	Dry beans	黄豆	1
	Vegetables	豆角、香菇、青菜	1						2
	Fruits	Nil	0						0
	Seafood	Nil	0						0
	Meat and Poultry	猪肉、鸡肉	1	N/A	0	N/A	0
	Outlet Category	Canteen Outlet	Noodles & Vermicelli					Total	7
	Notes: 豆角做成了酸豆角，质量评分减1。
	Food Outlet No.	Zhongshan Tongshan First Floor Outlet C21
	Food Category	Species	Score	Healthier Option	Score	Price	Score	Quality	Score
	Grains	大米、玉米淀粉	1		0	N/A	0
	Starchy Tubers	Nil	0
	Dry beans	黄豆	1
	Vegetables	生菜	1						3
	Fruits	Nil	0						0
	Seafood	Nil	0						0
	Meat and Poultry	猪肉、鸡肉、鸡蛋	1	N/A	0	N/A	0
	Outlet Category	Canteen Outlet	Creperie					Total	7
	Notes:
	Food Outlet No.	Zhongshan Tongshan First Floor Outlet C22
	Food Category	Species	Score	Healthier Option	Score	Price	Score	Quality	Score
	Grains	小麦、玉米	1	N/A	0	N/A	0
	Starchy Tubers	Nil	0
	Dry beans	Nil	0
	Vegetables	香菇、茴香	1						3
	Fruits	Nil	0						0
	Seafood	Nil	0						0
	Meat and Poultry	猪肉	0	N/A	0	N/A	0
	Outlet Category	Canteen Outlet	Stuffed Buns & Dumplings					Total	5
	Notes:
	Food Outlet No.	Zhongshan Tongshan First Floor Outlet C23
	Food Category	Species	Score	Healthier Option	Score	Price	Score	Quality	Score
	Grains	小麦	0	N/A	0	N/A	0
	Starchy Tubers	Nil	0
	Dry beans	黄豆	1
	Vegetables	青菜、白菜	1						2
	Fruits	Nil	0						0
	Seafood	Nil	0						0
	Meat and Poultry	鸡肉、牛肉、猪肉	1	N/A	0	N/A	0
	Outlet Category	Canteen Outlet	Noodles & Vermicelli					Total	5
	Notes: 白菜做成酸菜，质量评分减1分。
	Food Outlet No.	Zhongshan Tongshan First Floor Outlet C24
	Food Category	Species	Score	Healthier Option	Score	Price	Score	Quality	Score
谷物	Grains	小麦	0
淀粉根茎类	Starchy Tubers	土豆、香芋、红薯、	2
干豆	Dry beans	红豆沙	1
蔬菜	Vegetables	生菜	1						3
水果	Fruits	菠萝酱	1						2
水产	Seafood		0
肉和禽类	Meat and Poultry	鸡肉、牛肉	1
	Outlet Category	Canteen Outlet	Burgers & Fried Food					Total	11
	Notes: 该窗口出售可乐、橙汁等饮品；红豆沙质量评分减1分。
	Food Outlet No.	Zhongshan Tongshan First Floor Outlet C25
	Food Category	Species	Score	Healthier Option	Score	Price	Score	Quality	Score
	Grains	大米、玉米淀粉	1	N/A	0	N/A	0
	Starchy Tubers	土豆、	1
	Dry beans	黄豆	1
	Vegetables	青菜、茄子、菜花、香菇	1						3
	Fruits	Nil	0						0
	Seafood	Nil	0						0
	Meat and Poultry	猪肉、鸡肉	1	N/A	0	N/A	0
	Outlet Category	Canteen Outlet	Rice - Hot Dish					Total	8
	Notes: 鸭血不算肉类，算为其他，没有纳入表中。
	Food Outlet No.	Zhongshan Tongshan First Floor Outlet C26
	Food Category	Species	Score	Healthier Option	Score	Price	Score	Quality	Score
	Grains	小麦、淀粉	1	N/A	0	N/A	0
	Starchy Tubers	Nil	0
	Dry beans	Nil	0
	Vegetables	菜花、茄子、青菜	1						3
	Fruits	Nil	0						0
	Seafood	Nil	0						0
	Meat and Poultry	猪肉、鸡肉	1	N/A	0	N/A	0
	Outlet Category	Canteen Outlet	Noodles & Vermicelli					Total	6
	Notes:
	Food Outlet No.	Zhongshan Tongshan First Floor Outlet C27
	Food Category	Species	Score	Healthier Option	Score	Price	Score	Quality	Score
	Grains	大米	0	N/A	0	N/A	0
	Starchy Tubers	土豆	1
	Dry beans	Nil	0
	Vegetables	木耳、黄瓜、胡萝卜、茄子、香菇、梅菜	2						2
	Fruits	Nil	0						0
	Seafood	Nil	0						0
	Meat and Poultry	猪肉、鸡肉、鸡蛋	1	N/A	0	N/A	0
	Outlet Category	Canteen Outlet	Rice - Hot Dishes					Total	6
	Notes: 梅菜质量评分减1分。
	Food Outlet No.	Zhongshan Tongshan First Floor Outlet C28
	Food Category	Species	Score	Healthier Option	Score	Price	Score	Quality	Score
	Grains	大米、玉米	1	玉米	高	1	0
	Starchy Tubers	红薯淀粉、魔芋	2
	Dry beans	黄豆（油豆皮、腐竹）	1
	Vegetables	娃娃菜、油麦、金针菇、油菜、小白菜、菠菜、木耳、西兰花	2						3
	Fruits	Nil	0						0
	Seafood	小龙虾	1						3
	Meat and Poultry	鸡肉、鸭肉、鸡蛋	1	N/A	0	N/A	0
	Outlet Category	Canteen Outlet	Rice - Hot Dishes					Total	14
	Notes:
	Food Outlet No.	Zhongshan Tongshan First Floor Outlet C29
	Food Category	Species	Score	Healthier Option	Score	Price	Score	Quality	Score
	Grains	大米、玉米淀粉	1	N/A	0	N/A	0
	Starchy Tubers	Nil	0
	Dry beans	Nil	0
	Vegetables	白菜（酸菜）、豆角（酸豆角）、金针菇、香菇、大葱、笋	2						2
	Fruits	Nil	0						0
	Seafood	Nil	0						0
	Meat and Poultry	鸡肉、猪肉、牛肉	1	N/A	0	N/A	0
	Outlet Category	Canteen Outlet	Noodles & Vermicelli/Stuffed Buns & Dumplings					Total	6
	Notes: 酸菜和酸豆角的质量评分减1分。
	Food Outlet No.	Zhongshan Tongshan First Floor Outlet C30
	Food Category	Species	Score	Healthier Option	Score	Price	Score	Quality	Score
	Grains	小麦	0	N/A	0	N/A	0
	Starchy Tubers	土豆	1
	Dry beans	Nil	0
	Vegetables	白菜（酸菜）、青椒、西红柿、木耳、胡萝卜、韭菜、金针菇、尖椒、茄子	2						2
	Fruits	Nil	0						0
	Seafood	Nil	0						0
	Meat and Poultry	牛肉、鸡蛋、鸡肉、羊肉	2
	Outlet Category	Canteen Outlet	Rice - Hot Dishes/Noodles & Vermicelli					Total	7
	Notes:

## Sheet: Basement Canteen
	Food Outlet No.	Zhongshan Basement Canteen Outlet SAMPLE
	Food Category	Species	Score	Healthier Option	Score	Price	Score	Quality	Score
	Grains		2-3=1	N/A	0	N/A	0
	Starchy Tubers		2-4=2
	Dry beans		2-3=2
	Vegetables		5-9=2						3
	Fruits	Nil	5-9=2						0
	Seafood	Nil	1-4=1						0
	Meat and Poultry		2-3=1	N/A	0	N/A	0
	Outlet Category	Major Category	Sub-category					Total	3
	Notes:
	Food Outlet No.	Zhongshan Tongshan First Floor Outlet C31
	Food Category	Species	Score	Healthier Option	Score	Price	Score	Quality	Score
	Grains	小麦、大米、玉米淀粉	1	N/A	0	N/A	0
	Starchy Tubers	土豆	1
	Dry beans	黄豆（豆腐）	1
	Vegetables	茄子、兰花、香菇、白菜（酸菜）、西红柿	2						2
	Fruits	Nil	0						0
	Seafood	Nil	0						0
	Meat and Poultry	鸡肉、猪肉、鸡蛋、牛肉	2	N/A	0	N/A	0
	Outlet Category	Canteen Outlet	Noodles & Vermicelli					Total	9
	Notes: 酸菜由白菜做成，质量评分减1分。
	Food Outlet No.	Zhongshan Tongshan First Floor Outlet C32
	Food Category	Species	Score	Healthier Option	Score	Price	Score	Quality	Score
	Grains	小麦	0	N/A	0	N/A	0
	Starchy Tubers	土豆	1
	Dry beans	Nil	0
	Vegetables	尖椒	1						3
	Fruits	Nil	0						0
	Seafood	Nil	0						0
	Meat and Poultry	鸡肉、牛肉	1	N/A	0	N/A	0
	Outlet Category	Canteen Outlet	Noodles & Vermicelli					Total	6
	Notes:
	Food Outlet No.	Zhongshan Tongshan First Floor Outlet C33
	Food Category	Species	Score	Healthier Option	Score	Price	Score	Quality	Score
	Grains	小麦、玉米、糯米	1	玉米	2	高	-1
	Starchy Tubers	Nil	0
	Dry beans		1
	Vegetables	青菜	1						3
	Fruits	Nil	0						0
	Seafood	Nil	0						0
	Meat and Poultry	鸡蛋、猪肉	1	N/A	0	N/A	0
	Outlet Category	Canteen Outlet	Creperie					Total	8
	Notes: Majority of the products served at this outlet are wheat flour, such as creperie, deep-fried sugar bun, and waffles.
	Food Outlet No.	Zhongshan Basement Canteen Outlet C34
	Food Category	Species	Score	Healthier Option	Score	Price	Score	Quality	Score
	Grains	小麦、玉米	1	N/A	0	N/A	0
	Starchy Tubers	土豆	1
	Dry beans	黄豆（豆腐）	1
	Vegetables	西红柿、木耳、胡萝卜、青椒	1						3
	Fruits	Nil	0						0
	Seafood	Nil	0						0
	Meat and Poultry	猪肉、鸭肉、鸡腿、牛肉	2	N/A	0	N/A	0
	Outlet Category	Major Category	Rice - Hot Dishes/Noodles & Vermicelli					Total	9
	Notes: Noodles come with various seasoning options.
	Food Outlet No.	Zhongshan Basement Canteen Outlet C35（根据图片不能确定菜）
	Food Category	Species	Score	Healthier Option	Score	Price	Score	Quality	Score
	Grains	wheat	0	N/A	0	N/A	0
	Starchy Tubers	Nil	0
	Dry beans	tofu (soy bean)	1
	Vegetables	tomato	1						3
	Fruits	Nil	0						0
	Seafood	Nil	0						0
	Meat and Poultry	Nil	0	N/A	0	N/A	0
	Outlet Category	Major Category	Noodles & Vermicelli					Total	5
	Notes:
	Food Outlet No.	Zhongshan Basement Canteen Outlet C36
	Food Category	Species	Score	Healthier Option	Score	Price	Score	Quality	Score
	Grains	小麦	0	N/A	0	N/A	0
	Starchy Tubers	Nil	0
	Dry beans	Nil	0
	Vegetables	白菜、胡萝卜	1						3
	Fruits	Nil	0						0
	Seafood	Nil	0						0
	Meat and Poultry	Nil	0	N/A	0	N/A	0
	Outlet Category	Major Category	Noodles & Vermicelli					Total	4
	Notes: This outlet serves stir-fried noodles.
	Food Outlet No.	Zhongshan Basement Canteen Outlet C37
	Food Category	Species	Score	Healthier Option	Score	Price	Score	Quality	Score
	Grains	小麦、玉米淀粉	1	N/A	0	N/A	0
	Starchy Tubers	土豆	1
	Dry beans	Nil	0
	Vegetables	Nil	0						0
	Fruits	Nil	0						0
	Seafood	Nil	0						0
	Meat and Poultry	鸡蛋、猪肉	1	N/A	0	N/A	0
	Outlet Category	Major Category	Creperie					Total	3
	Notes:
	Food Outlet No.	Zhongshan Basement Canteen Outlet C38
	Food Category	Species	Score	Healthier Option	Score	Price	Score	Quality	Score
	Grains	大米、小麦	1	N/A	0	N/A	0
	Starchy Tubers		0
	Dry beans	黄豆（豆制品）	1
	Vegetables	金针菇、白菜、海带	1						3
	Fruits	Nil	0						0
	Seafood		0						0
	Meat and Poultry	牛肉、鸡心、猪肉	1	N/A	0	N/A	0
	Outlet Category	Major Category	Noodles & Vermicelli					Total	7
	Notes: Promotion slogan of "eat up and fail no exams".
	Food Outlet No.	Zhongshan Basement Canteen Outlet C39
	Food Category	Species	Score	Healthier Option	Score	Price	Score	Quality	Score
	Grains	小麦、大米、玉米	1	N/A	0	N/A	0
	Starchy Tubers	土豆	1
	Dry beans	绿豆、黄豆（豆制品）	1
	Vegetables	胡萝卜、海带、西葫芦、豆芽、青菜、白萝卜、西红柿、白菜、杏鲍菇、	2						3
	Fruits	Nil	0						0
	Seafood	Nil	0						0
	Meat and Poultry	猪肉、鸡肉、鸡蛋	2	N/A	0	N/A	0
	Outlet Category	Major Category	Rice - Hot Dishes					Total	10
	Notes: This is a major outlet at Basement Canteen and thus serves a wide variety of dishes. Set meal 3 meat + 1 veg + free soup.
	Food Outlet No.	Zhongshan Basement Canteen Outlet C40
	Food Category	Species	Score	Healthier Option	Score	Price	Score	Quality	Score
	Grains	大米	0	N/A	0	N/A	0
	Starchy Tubers	土豆	1
	Dry beans	Nil	0
	Vegetables	茄子、胡萝卜	1						3
	Fruits	Nil	0						0
	Seafood	Nil	0						0
	Meat and Poultry	牛肉、鸡肉、猪肉	1	N/A	0	N/A	0
	Outlet Category	Major Category	Rice - Hot Dishes					Total	6
	Notes:
	Food Outlet No.	Zhongshan Basement Canteen Outlet C41
	Food Category	Species	Score	Healthier Option	Score	Price	Score	Quality	Score
	Grains	小麦	0	N/A	0	N/A	0
	Starchy Tubers	Nil	0
	Dry beans	Nil	0
	Vegetables	西红柿、	1						3
	Fruits	Nil	0						0
	Seafood	小龙虾	1						3
	Meat and Poultry	猪肉、鸡肉、鸡蛋	1	N/A	0	N/A	0
	Outlet Category	Major Category	Noodles & Vermicelli					Total	9
	Notes: The noodles with red swamp crayfish is significantly more expensive than other options. Set meal promotion with sides.
	Food Outlet No.	Zhongshan Basement Canteen Outlet C42
	Food Category	Species	Score	Healthier Option	Score	Price	Score	Quality	Score
	Grains	小麦、黑米	1	N/A	0	N/A	0
	Starchy Tubers	土豆	1
	Dry beans	黄豆（豆皮）	1
	Vegetables	包菜、黄豆芽、海带、金针菇、长豆角、花菜	2						3
	Fruits	Nil	0						0
	Seafood	Nil	0						0
	Meat and Poultry	鸡蛋、猪肉、鸡肉	1	N/A	0	N/A	0
	Outlet Category	Major Category	Creperie					Total	9
	Notes: Promotion slogan "join WeChat group and the luckiest gets a creperie for free".
	Food Outlet No.	Zhongshan Basement Canteen Outlet C43
	Food Category	Species	Score	Healthier Option	Score	Price	Score	Quality	Score
	Grains	小麦	0	N/A	0	N/A	0
	Starchy Tubers	土豆	1
	Dry beans	红豆	1
	Vegetables	青菜、杏鲍菇	1						3
	Fruits	Nil	0						0
	Seafood	虾、鳕鱼	1						3
	Meat and Poultry	鸡肉	0	N/A	0	N/A	0
	Outlet Category	Major Category	Burgers & Fried Food					Total	10
	Notes:

## Sheet: Self-serve & Beverage Outlets
	Food Outlet No.	Zhongshan Tongshan Ground Floor Outlet SAMPLE
	Food Category	Species	Score	Healthier Option	Score	Price	Score	Quality	Score
	Grains		2-3=1	N/A	0	N/A	0
	Starchy Tubers		2-4=2
	Dry beans		2-3=2
	Vegetables		5-9=2						3
	Fruits	Nil	5-9=2						0
	Seafood	Nil	1-4=1						0
	Meat and Poultry		2-3=1	N/A	0	N/A	0
	Outlet Category	Major Category	Sub-category					Total	3
	Notes:
	Food Outlet No.	Zhongshan Tongshan Ground Floor Outlet S01
	Food Category	Species	Score	Healthier Option	Score	Price	Score	Quality	Score
	Grains	小麦	0	N/A	0	N/A	0
	Starchy Tubers	土豆、红薯、藕	2
	Dry beans	黄豆	1
	Vegetables	油麦菜、茼蒿、娃娃菜、生菜、西兰花、苦苣、青菜、蘑菇、香菇、平菇、圆白菜	3						3
	Fruits	Nil	0						0
	Seafood	Nil	0						0
	Meat and Poultry	鹌鹑蛋、猪肉、肠、	1	N/A	0	N/A	0
	Outlet Category	Self-served Outlet	Spicy Hot Pot					Total	10
	Notes: 豆制品原料为黄豆。银耳是一种菌类，算作蔬菜。
	Food Outlet No.	Zhongshan Tongshan First Floor Outlet S02
	Food Category	Species	Score	Healthier Option	Score	Price	Score	Quality	Score
	Grains	Nil	0	N/A	0	N/A	0
	Starchy Tubers	木薯粉	0
	Dry beans	红豆	1
	Vegetables	Nil	0						0
	Fruits	西瓜、红和白火龙果、小西红柿、猕猴桃、橙子、木瓜、菠萝、黄桃（新鲜和罐头）、青柠、梨、哈密瓜、香蕉、柚子、葡萄	3						2
	Seafood	Nil	0						0
	Meat and Poultry	Nil	0	N/A	0	N/A	0
	Outlet Category	Self-served Outlet	Fruit Bar					Total	6
	Notes: 水果有罐头制品，质量评分减1分。
	Food Outlet No.	Zhongshan Tongshan First Floor Outlet S03
	Food Category	Species	Score	Healthier Option	Score	Price	Score	Quality	Score
	Grains	玉米淀粉	0	N/A	0	N/A	0
	Starchy Tubers	红薯、藕、土豆、白萝卜	2
	Dry beans	黄豆（豆制品）	1
	Vegetables	油菜、娃娃菜、苦苣、茼蒿、香菇、白菜、油麦、金针菇、紫甘蓝、圆白菜、木耳、小白菜、菠菜、西兰花、银耳、平菇、	3						3
	Fruits	Nil	0						0
	Seafood	Nil	0						0
	Meat and Poultry	猪肉	0	N/A	0	N/A	0
	Outlet Category	Self-served Outlet	Spicy Hot Pot					Total	9
	Notes:
	Food Outlet No.	Zhongshan Tongshan First Floor Outlet S04
	Food Category	Species	Score	Healthier Option	Score	Price	Score	Quality	Score
	Grains	Nil	0	N/A	0	N/A	0
	Starchy Tubers	藕、红薯淀粉、土豆	2
	Dry beans	黄豆（豆制品）	1
	Vegetables	金针菇、蘑菇、菜花	1						3
	Fruits	Nil	0						0
	Seafood	Nil	0						0
	Meat and Poultry	鹌鹑蛋	0	N/A	0	N/A	0
	Outlet Category	Self-served Outlet	Spicy Hot Pot					Total	7
	Notes:
	Food Outlet No.	Zhongshan Tongshan First Floor Outlet S05 图片不清晰
	Food Category	Species	Score	Healthier Option	Score	Price	Score	Quality	Score
	Grains	小麦	1	N/A	0	N/A	0
	Starchy Tubers	红薯、土豆、藕	2
	Dry beans	黄豆（豆制品）	1
	Vegetables	lettuce, broccoli, spinach, shiitake mushroom, oyster mushroom, enoki mushroom, cabbage, daikon, beansprouts, bok choi, wood ear, wax gourd, kelp	3						3
	Fruits	Nil	0						0
	Seafood	basa, squid	1						3
	Meat and Poultry	beef, chicken, egg, pork	2	N/A	0	N/A	0
	Outlet Category	Self-served Outlet	Spicy Hot Pot					Total	16
	Notes:
	Food Outlet No.	Zhongshan Basement Canteen Outlet S06
	Food Category	Species	Score	Healthier Option	Score	Price	Score	Quality	Score
	Grains	小麦、玉米淀粉	1	N/A	0	N/A	0
	Starchy Tubers		0
	Dry beans	Nil	0
	Vegetables	杏鲍菇、笋、西兰花、香菜	1						3
	Fruits	菠萝、草莓、西瓜、火龙果、黄桃、梨	2						2
	Seafood	Nil	0						0
	Meat and Poultry	猪肉、鸡肉、牛肉、鸡蛋	2	N/A	0	N/A	0
	Outlet Category	Self-served Outlet	Buffet Restaurant					Total	11
	Notes: 黄桃、梨是水果罐头
	Food Outlet No.	Zhongshan Basement Canteen Outlet S07
	Food Category	Species	Score	Healthier Option	Score	Price	Score	Quality	Score
	Grains	小麦、大米	1	N/A	0	N/A	0
	Starchy Tubers	土豆、藕、红薯	2
	Dry beans	黄豆（豆制品）	1
	Vegetables	油麦、香菜、生菜、娃娃菜、金针菇、海鲜菇、香菇、豆芽、圆生菜、青菜、西兰花、冬瓜	3						3
	Fruits	Nil	0						0
	Seafood	Nil	0						0
	Meat and Poultry	猪肉	0	N/A	0	N/A	0
	Outlet Category	Self-served Outlet	Spicy Hot Pot					Total	10
	Notes:
	Food Outlet No.	Zhongshan Tongshan Ground Floor Beverage Outlet B01
	Food Category	Species	Score	Healthier Option	Score	Price	Score	Quality	Score
	Grains	五谷	1	五谷	2	高	-1
	Starchy Tubers	Nil	0
	Dry beans	黄豆、花生、红豆、绿豆	2
	Vegetables	Nil	0						0
	Fruits	Nil	0						0
	Seafood	Nil	0						0
	Meat and Poultry	Nil	0	N/A	0	N/A	0
	Outlet Category	Beverage Outlet	Plant Protein-Based					Total	4
	Notes: All soy bean beverages sold at this outlet contain added sucrose.
	Food Outlet No.	Zhongshan Tongshan First Floor Beverage Outlet B02
	Food Category	Species	Score	Healthier Option	Score	Price	Score	Quality	Score
	Grains	糯米粉	0	N/A	0	N/A	0
	Starchy Tubers	紫薯、红薯淀粉、麻薯	2
	Dry beans	黄豆（豆花）	1
	Vegetables	Nil	0						0
	Fruits	柚子、青提、葡萄、百香果	1						3
	Seafood	Nil	0						0
	Meat and Poultry	Nil	0	N/A	0	N/A	0
	Outlet Category	Beverage Outlet	Milk Tea					Total	7
	Notes: Some options come with authentic fruit pieces while others are only artificially flavoured.

## Sheet: Summary
	Outlet No.	Location	Major Category	Sub-category	Grains	Starchy Tubers	Dry beans	Vegetables	Fruits	Seafood	Meat and Poultry	Quality	Total Score	Healthier Option	Price
	C01	Tongshan Ground Floor	Canteen Outlet	Creperie	1	1	0	1	0	0	1	3	7
	C02	Tongshan Ground Floor	Canteen Outlet	Noodles & Vermicelli	0	1	0	1	0	0	1	2	5
	C03	Tongshan Ground Floor	Canteen Outlet	Creperie/Rice - Hot Dishes	3	0	0	1	0	0	1	3	8	玉米	等于
	C04	Tongshan Ground Floor	Canteen Outlet	Rice - Hot Dishes	4	2	1	3	0	1	3	6	20	玉米/牛肉	低/高
	C05	Tongshan Ground Floor	Canteen Outlet	Noodles & Vermicelli/Stuffed Buns & Dumplings	0	1	0	1	0	0	1	3	6
	C06	Tongshan Ground Floor	Canteen Outlet	Rice - Hot Dishes	2	2	1	3	0	0	3	3	14	玉米、小米/鸡胸肉	高/持平
	C07	Tongshan Ground Floor	Canteen Outlet	Creperie	2	1	0	1	0	0	1	3	8	小米	高/持平
	C08	Tongshan Ground Floor	Canteen Outlet	Creperie	1	0	0	0	1	0	1	6	9
	C09	Tongshan Ground Floor	Canteen Outlet	Stuffed Buns & Dumplings	0	0	1	1	0	0	0	3	5
	C10	Tongshan Ground Floor	Canteen Outlet	Creperie/Rice - Hot Dishes	2	1	1	2	0	0	1	3	10	小米	高/持平
	C11	Tongshan Ground Floor	Canteen Outlet	Noodles & Vermicelli	0	1	1	2	0	0	1	2	7
	C12	Tongshan Ground Floor	Canteen Outlet	Creperie	1	1	0	1	0	0	2	3	8
	C13	Tongshan Ground Floor	Canteen Outlet	Stuffed Buns & Dumplings	0	1	0	2	0	1	1	5	10
	C14	Tongshan Ground Floor	Canteen Outlet	Noodles & Vermicelli	0	1	1	1	0	0	1	2	6
	C15	Tongshan First Floor	Canteen Outlet	Rice - Hot Dishes	1	1	1	2	0	1	2	5	13
	C16	Tongshan First Floor	Canteen Outlet	Rice - Hot Dishes	0	1	0	1	0	0	0	3	5
	C17	Tongshan First Floor	Canteen Outlet	Noodles & Vermicelli	1	0	0	1	0	0	2	3	7
	C18	Tongshan First Floor	Canteen Outlet	Creperie	1	0	0	1	0	0	1	3	6
	C19	Tongshan First Floor	Canteen Outlet	Noodles & Vermicelli	1	1	1	2	0	0	1	2	8					mean	std dev
	C20	Tongshan First Floor	Canteen Outlet	Noodles & Vermicelli	1	1	1	1	0	0	1	2	7				Basement	7.30769	0.64435
	C21	Tongshan First Floor	Canteen Outlet	Creperie	1	0	1	1	0	0	1	3	7				Tongshan 1st	7.5625	0.689013
	C22	Tongshan First Floor	Canteen Outlet	Stuffed Buns & Dumplings	1	0	0	1	0	0	0	3	5				Tongshan G	8.78571	1.06996
	C23	Tongshan First Floor	Canteen Outlet	Noodles & Vermicelli	0	0	1	1	0	0	1	2	5
	C24	Tongshan First Floor	Canteen Outlet	Burgers & Fried Food	0	2	1	1	1	0	1	5	11
	C25	Tongshan First Floor	Canteen Outlet	Rice - Hot Dish	1	1	1	1	0	0	1	3	8
	C26	Tongshan First Floor	Canteen Outlet	Noodles & Vermicelli	1	0	0	1	0	0	1	3	6
	C27	Tongshan First Floor	Canteen Outlet	Rice - Hot Dishes	0	1	0	2	0	0	1	2	6
	C28	Tongshan First Floor	Canteen Outlet	Rice - Hot Dishes	1	2	1	2	0	1	1	6	14
	C29	Tongshan First Floor	Canteen Outlet	Noodles & Vermicelli/Stuffed Buns & Dumplings	1	0	0	2	0	0	1	2	6
	C30	Tongshan First Floor	Canteen Outlet	Rice - Hot Dishes/Noodles & Vermicelli	0	1	0	2	0	0	2	2	7
	C31	Basement Canteen	Canteen Outlet	Noodles & Vermicelli	1	1	1	2	0	0	2	2	9
	C32	Basement Canteen	Canteen Outlet	Noodles & Vermicelli	0	1	0	1	0	0	1	3	6
	C33	Basement Canteen	Canteen Outlet	Creperie	2	0	1	1	0	0	1	3	8	玉米	高
	C34	Basement Canteen	Canteen Outlet	Rice - Hot Dishes/Noodles & Vermicelli	1	1	1	1	0	0	2	3	9
	C35	Basement Canteen	Canteen Outlet	Noodles & Vermicelli	0	0	1	1	0	0	0	3	5
	C36	Basement Canteen	Canteen Outlet	Noodles & Vermicelli	0	0	0	1	0	0	0	3	4
	C37	Basement Canteen	Canteen Outlet	Creperie	1	1	0	0	0	0	1	0	3
	C38	Basement Canteen	Canteen Outlet	Noodles & Vermicelli	1	0	1	1	0	0	1	3	7
	C39	Basement Canteen	Canteen Outlet	Rice - Hot Dishes	1	1	1	2	0	0	2	3	10
	C40	Basement Canteen	Canteen Outlet	Rice - Hot Dishes	0	1	0	1	0	0	1	3	6
	C41	Basement Canteen	Canteen Outlet	Noodles & Vermicelli	0	0	0	1	0	1	1	6	9
	C42	Basement Canteen	Canteen Outlet	Creperie	1	1	1	2	0	0	1	3	9
	C43	Basement Canteen	Canteen Outlet	Burgers & Fried Food	0	1	1	1	0	1	0	6	10
	S01	Tongshan Ground Floor	Self-served Outlet	Spicy Hot Pot	0	2	1	3	0	0	1	3	10
	S02	Tongshan First Floor	Self-served Outlet	Fruit Bar	0	0	1	0	3	0	0	2	6
	S03	Tongshan First Floor	Self-served Outlet	Spicy Hot Pot	0	2	1	3	0	0	0	3	9
	S04	Tongshan First Floor	Self-served Outlet	Spicy Hot Pot	0	2	1	1	0	0	0	3	7
	S05	Tongshan First Floor	Self-served Outlet	Spicy Hot Pot	1	2	1	3	0	1	2	6	16
	S06	Basement Canteen	Self-served Outlet	Buffet Restaurant	1	0	0	1	2	0	2	5	11
	S07	Basement Canteen	Self-served Outlet	Spicy Hot Pot	1	2	1	3	0	0	0	3	10
	B01	Tongshan Ground Floor	Beverage Outlet	Plant Protein-based	2	0	2	0	0	0	0	0	4	五谷	高/持平
	B02	Tongshan First Floor	Beverage Outlet	Milk Tea	0	2	1	0	1	0	0	3	7
