# Supplementary material for: Assessing food availability and healthier options in an urban Chinese university: a case study using the Chinese Nutrition Environment Measurement Survey for Stores (C-NEMS-S)
Source: BMC Public Health. 2024 Jan 2;24:15. doi: 10.1186/s12889-023-17415-8 (PMC10759656; doi:10.1186/s12889-023-17415-8)
Supplement: Supplementary file 1 — Additional file 1. [file 12889_2023_17415_MOESM1_ESM.zip › Audit Results Hendra 02 Mar 2023.xlsx]

## Sheet: Tongshan G Floor
																					Canteen Outlets						Self-serve Outlets		Beverage Outlets
	Food Outlet No.	Zhongshan Tongshan Ground Floor Outlet SAMPLE									Food Outlet No.	Zhongshan Tongshan Ground Floor Outlet SAMPLE									Creperie	Stuffed Buns & Dumplings	Noodles & Vermicelli	Rice		Burgers & Fried Food	Spicy Hot Pot	Buffet Restaurant	Hot Plant Protein- based Beverage	Milk Tea Outlet
	Food Category	Species	Score	Healthier Option	Score	Price	Score	Quality	Score		Food Category	Species	Score	Healthier Option	Score	Price	Score	Quality	Score					Stir-fried	Hot Dishes
	Grains		2-3=1	N/A	0	N/A	0				Grains		2-3=1	N/A	0	N/A	0
	Starchy Tubers		2-4=2								Starchy Tubers		2-4=2
	Dry beans		2-3=2								Dry beans		2-3=2
	Vegetables		5-9=2						0		Vegetables		5-9=2						3
	Fruits		5-9=2						0		Fruits	Nil	5-9=2						0
	Seafood		1-4=1						0		Seafood	Nil	1-4=1						0
	Meat and Poultry		2-3=1	N/A	0	N/A	0				Meat and Poultry		2-3=1	N/A	0	N/A	0
	Outlet Category	Major Category	Sub-category					Total	0		Outlet Category	Major Category	Sub-category					Total	3
	Notes:
	Food Outlet No.	Zhongshan Tongshan Ground Floor Outlet C01
	Food Category	Species	Score	Healthier Option	Score	Price	Score	Quality	Score
	Grains	millet, wheat	1	N/A	0	N/A	0
	Starchy Tubers	potato	1
	Dry beans	Nil	0
	Vegetables	lettuce, pepper	1					>75%	3
	Fruits	Nil	0						0
	Seafood	Nil	0						0
	Meat and Poultry	chicken, egg, pork	1	N/A	0	N/A	0
	Outlet Category	Canteen Outlet	Creperie					Total	7
	Notes: Portion size options available for crepe with sauce. Added sugar was specified in the menu when used.
	Food Outlet No.	Zhongshan Tongshan Ground Floor Outlet C02
	Food Category	Species	Score	Healthier Option	Score	Price	Score	Quality	Score
	Grains	wheat	0	N/A	0	N/A	0
	Starchy Tubers	potato	1
	Dry beans	Nil	0
	Vegetables	cabbage (pickled), eggplant, mushroom, tomato	1					Pickled	2
	Fruits	Nil	0						0
	Seafood	Nil	0						0
	Meat and Poultry	pork, chicken, egg	1	N/A	0	N/A	0
	Outlet Category	Canteen Outlet	Noodles & Vermicelli					Total	5
	Notes: Quality score of pickled cabbage was deducted for high sodium content. This outlet only served lunch and dinner.
	Food Outlet No.	Zhongshan Tongshan Ground Floor Outlet C03
	Food Category	Species	Score	Healthier Option	Score	Price	Score	Quality	Score
	Grains	maize, wheat	1	N/A	0	N/A	0
	Starchy Tubers	Nil	0
	Dry beans	Nil	0
	Vegetables	cabbage, lettuce	1						3
	Fruits	Nil	0						0
	Seafood	Nil	0						0
	Meat and Poultry	chicken, pork	1	unskinned chicken leg	0	N/A	0
	Outlet Category	Canteen Outlet	Creperie/Rice - Hot Dishes					Total	6
	Notes: Different products were served for different meals but all products were creperie.
	Food Outlet No.	Zhongshan Tongshan Ground Floor Outlet C04
	Food Category	Species	Score	Healthier Option	Score	Price	Score	Quality	Score
	Grains	maize, rice	1	N/A	0	N/A	0
	Starchy Tubers	potato	1
	Dry beans	tofu (soy bean)	1
	Vegetables	beansprouts, wood ear, eggplant, cabbage, broccoli, cauliflower, celery, tomato, pepper, garlic shoot, green beans, kelp	3						3
	Fruits	Nil	0						0
	Seafood	carp, ribbon fish	1						3
	Meat and Poultry	beef, chicken, egg, pork	2	stewed beef	2	Higher	-1
	Outlet Category	Canteen Outlet	Rice - Hot Dishes					Total	16
	Notes: Low price stir fried vegetable promoted at this outlet as "Special deal dish". The vegetable may vary from day to day.
	Food Outlet No.	Zhongshan Tongshan Ground Floor Outlet C05
	Food Category	Species	Score	Healthier Option	Score	Price	Score	Quality	Score
	Grains	maize, wheat	1	N/A	0	N/A	0
	Starchy Tubers	Nil	0
	Dry beans	Nil	0
	Vegetables	cabbage, shiitake	1						3
	Fruits	Nil	0						0
	Seafood	Nil	0						0
	Meat and Poultry	egg, pork, chicken	1	N/A	0	N/A	0
	Outlet Category	Canteen Outlet	Noodles & Vermicelli/Stuffed Buns & Dumplings					Total	6
	Notes: This outlets primarily sells instant noodles plus a few options for freshly made noodles and dumplings. Instant noodles come with different seasoning but there were no actual food ingredients claimed on the flavours.
	Food Outlet No.	Zhongshan Tongshan Ground Floor Outlet C06
	Food Category	Species	Score	Healthier Option	Score	Price	Score	Quality	Score
	Grains	maize, millet, rice	1	N/A	0	N/A	0
	Starchy Tubers	lotus root, potato	2
	Dry beans	tofu (soy bean)	1
	Vegetables	wood ear, cabbage, beansprouts, pepper, celery, oyster mushroom, tomato, broccoli, green beans, garlic shoot	3						3
	Fruits	Nil	0						0
	Seafood	Nil	0						0
	Meat and Poultry	chichen, egg, pork	1	N/A	0	N/A	0
	Outlet Category	Canteen Outlet	Rice - Hot Dishes					Total	11
	Notes: Rice portion size options available at 50/100/150 g. "Special deal dish" available.
	Food Outlet No.	Zhongshan Tongshan Ground Floor Outlet C07
	Food Category	Species	Score	Healthier Option	Score	Price	Score	Quality	Score
	Grains	millet, wheat	1	N/A	0	N/A	0
	Starchy Tubers	potato	1
	Dry beans	Nil	0
	Vegetables	cabbage	1						3
	Fruits	Nil	0						0
	Seafood	Nil	0						0
	Meat and Poultry	egg, pork	1	N/A	0	N/A	0
	Outlet Category	Canteen Outlet	Creperie					Total	7
	Notes: This is a breakfast-only outlet.
	Food Outlet No.	Zhongshan Tongshan Ground Floor Outlet C08
	Food Category	Species	Score	Healthier Option	Score	Price	Score	Quality	Score
	Grains	wheat	0	N/A	0	N/A	0
	Starchy Tubers	Nil	0
	Dry beans	Nil	0
	Vegetables	cabbage	1						3
	Fruits	banana (cooked)	1					Not fresh	2
	Seafood	Nil	0						0
	Meat and Poultry	chicken, egg, port	1	N/A	0	N/A	0
	Outlet Category	Canteen Outlet	Creperie					Total	8
	Notes: Pork has been cooked into various forms and flavours at this outlet. Various sauce seasoning options available.
	Food Outlet No.	Zhongshan Tongshan Ground Floor Outlet C09
	Food Category	Species	Score	Healthier Option	Score	Price	Score	Quality	Score
	Grains	wheat	0	N/A	0	N/A	0
	Starchy Tubers	Nil	0
	Dry beans	0	0
	Vegetables	fennel, carrot, zucchini, cabbage	1						3
	Fruits	Nil	0						0
	Seafood	Nil	0						0
	Meat and Poultry	pork	0	N/A	0	N/A	0
	Outlet Category	Canteen Outlet	Stuffed Buns & Dumplings					Total	4
	Notes: Red dates are cooked with steamed wheat bread. It is considered a seasnoning rather than a fruit. Free fruit pick-up outlet.
	Food Outlet No.	Zhongshan Tongshan Ground Floor Outlet C10
	Food Category	Species	Score	Healthier Option	Score	Price	Score	Quality	Score
	Grains	millet, wheat	1	N/A	0	N/A	0
	Starchy Tubers	potato	1
	Dry beans	tofu (soy bean)	1
	Vegetables	eggplant, cabbage, cauliflower, celery, beansprouts	2						3
	Fruits	Nil	0						0
	Seafood	Nil	0						0
	Meat and Poultry	chicken, egg, pork	1	N/A	0	N/A	0
	Outlet Category	Canteen Outlet	Creperie/Rice - Hot Dishes					Total	9
	Notes: This outlet served creperie products for breakfast and rice with hot dishes for both lunch and dinner.
	Food Outlet No.	Zhongshan Tongshan Ground Floor Outlet C11
	Food Category	Species	Score	Healthier Option	Score	Price	Score	Quality	Score
	Grains	wheat	0	N/A	0	N/A	0
	Starchy Tubers	potato	1
	Dry beans	tofu (soy bean)	1
	Vegetables	cabbage (pickled), eggplant, shiitake, oyster mushroom, garlic shoots, tomato, green beans	2						3
	Fruits	Nil	0						0
	Seafood	Nil	0						0
	Meat and Poultry	egg, pork, chicken	1	N/A	0	N/A	0
	Outlet Category	Canteen Outlet	Noodles & Vermicelli					Total	8
	Notes:
	Food Outlet No.	Zhongshan Tongshan Ground Floor Outlet C12
	Food Category	Species	Score	Healthier Option	Score	Price	Score	Quality	Score
	Grains	wheat, mixed grains (grinded)	1	mixed grains	2	Higher	-1
	Starchy Tubers	potato	1
	Dry beans	Nil	0
	Vegetables	cabbage, enoki mushroom	1						3
	Fruits	Nil	0						0
	Seafood	Nil	0						0
	Meat and Poultry	chicken, egg, pork	1	N/A	0	N/A	0
	Outlet Category	Canteen Outlet	Creperie					Total	8
	Notes: The creperie products served at this outlet come standard with the creperie & seasoning and options for topping(s).
	Food Outlet No.	Zhongshan Tongshan Ground Floor Outlet C13
	Food Category	Species	Score	Healthier Option	Score	Price	Score	Quality	Score
	Grains	wheat	0	N/A	0	N/A	0
	Starchy Tubers	0	0
	Dry beans	0	0
	Vegetables	eggplant, pepper, green beans, shiitake, fennel, cabbage, chives	2						3
	Fruits	Nil	0						0
	Seafood	Nil	0						0
	Meat and Poultry	chicken, egg, pork	1	N/A	0	N/A	0
	Outlet Category	Canteen Outlet	Stuffed Buns & Dumplings					Total	6
	Notes:
	Food Outlet No.	Zhongshan Tongshan Ground Floor Outlet C14
	Food Category	Species	Score	Healthier Option	Score	Price	Score	Quality	Score
	Grains	wheat, rice	1	N/A	0	N/A	0
	Starchy Tubers	Nil	0
	Dry beans	Nil	0
	Vegetables	cabbage (pickled), tomato, bok choi	1						3
	Fruits	Nil	0						0
	Seafood	Nil	0						0
	Meat and Poultry	beef, chicken, duck blood, pork	2	N/A	0	N/A	0
	Outlet Category	Canteen Outlet	Noodles & Vermicelli					Total	7
	Notes: This outlet occupies the space for two outlet locations joined together.

## Sheet: Tongshan 1st Floor
	Food Outlet No.	Zhongshan Tongshan First Floor Outlet SAMPLE
	Food Category	Species	Score	Healthier Option	Score	Price	Score	Quality	Score
	Grains		2-3=1	N/A	0	N/A	0
	Starchy Tubers		2-4=2
	Dry beans		2-3=2
	Vegetables		5-9=2						3
	Fruits	Nil	5-9=2						0
	Seafood	Nil	1-4=1						0
	Meat and Poultry		2-3=1	N/A	0	N/A	0
	Outlet Category	Major Category	Sub-category					Total	3
	Notes:
	Food Outlet No.	Zhongshan Tongshan First Floor Outlet C15
	Food Category	Species	Score	Healthier Option	Score	Price	Score	Quality	Score
	Grains	rice, maize	1	N/A	0	N/A	0
	Starchy Tubers	potato	1
	Dry beans	tofu (soy bean)	1
	Vegetables	pepper, cabbage (pickled), tomato, eggplant, wood ear, broccoli, carrot	2						3
	Fruits	Nil	0						0
	Seafood	carp	1						3
	Meat and Poultry	chicken, duck, egg, pork	2	N/A	0	N/A	0
	Outlet Category	Canteen Outlet	Rice - Hot Dishes					Total	14
	Notes: Set meal promotion available at this outlet: 3 meat, 2 meat + 1 veg, or 1 meat + 2 veg dishes served with rice.
	Food Outlet No.	Zhongshan Tongshan First Floor Outlet C16
	Food Category	Species	Score	Healthier Option	Score	Price	Score	Quality	Score
	Grains	rice	0	N/A	0	N/A	0
	Starchy Tubers	potato	1
	Dry beans	Nil	0
	Vegetables	tomato, bok choi, carrot	1						3
	Fruits	Nil	0						0
	Seafood	Nil	0						0
	Meat and Poultry	chicken	0	N/A	0	N/A	0
	Outlet Category	Canteen Outlet	Rice - Hot Dishes					Total	5
	Notes:
	Food Outlet No.	Zhongshan Tongshan First Floor Outlet C17
	Food Category	Species	Score	Healthier Option	Score	Price	Score	Quality	Score
	Grains	wheat	0	N/A	0	N/A	0
	Starchy Tubers	potato	1
	Dry beans	Nil	0
	Vegetables	tomato, bok choi, carrot	1						3
	Fruits	Nil	0						0
	Seafood	Nil	0						0
	Meat and Poultry	beef, chicken, pork, egg	2	N/A	0	N/A	0
	Outlet Category	Canteen Outlet	Noodles & Vermicelli					Total	7
	Notes: This outlet serves spaghetti.
	Food Outlet No.	Zhongshan Tongshan First Floor Outlet C18
	Food Category	Species	Score	Healthier Option	Score	Price	Score	Quality	Score
	Grains	wheat	0	N/A	0	N/A	0
	Starchy Tubers	Nil	0
	Dry beans	Nil	0
	Vegetables	enoki mushroom, lettuce	1						3
	Fruits	Nil	0						0
	Seafood	Nil	0						0
	Meat and Poultry	pork, egg	1	N/A	0	N/A	0
	Outlet Category	Canteen Outlet	Creperie					Total	5
	Notes: This outlet provides both portion size options and set meal options that includes some of the toppings. Open til late.
	Food Outlet No.	Zhongshan Tongshan First Floor Outlet C19
	Food Category	Species	Score	Healthier Option	Score	Price	Score	Quality	Score
	Grains	wheat, buckwheat	1	N/A	0	N/A	0
	Starchy Tubers	potato	1
	Dry beans	Nil	0
	Vegetables	shiitake mushroom, pepper, carrot, cucumber	2						3
	Fruits	Nil	0						0
	Seafood	Nil	0						0
	Meat and Poultry	chicken, pork	1	N/A	0	N/A	0
	Outlet Category	Canteen Outlet	Noodles & Vermicelli					Total	8
	Notes:
	Food Outlet No.	Zhongshan Tongshan First Floor Outlet C20
	Food Category	Species	Score	Healthier Option	Score	Price	Score	Quality	Score
	Grains	wheat	0	N/A	0	N/A	0
	Starchy Tubers	potato	1
	Dry beans	Nil	0
	Vegetables	shiitake mushroom, carrot, pepper, scallion, parsley	2						3
	Fruits	Nil	0						0
	Seafood	Nil	0						0
	Meat and Poultry	chicken, pork	1	N/A	0	N/A	0
	Outlet Category	Canteen Outlet	Noodles & Vermicelli					Total	7
	Notes:
	Food Outlet No.	Zhongshan Tongshan First Floor Outlet C21
	Food Category	Species	Score	Healthier Option	Score	Price	Score	Quality	Score
	Grains	rice	0	N/A	0	N/A	0
	Starchy Tubers	Nil	0
	Dry beans	soy bean soup	1
	Vegetables	lettuce	1						3
	Fruits	Nil	0						0
	Seafood	Nil	0						0
	Meat and Poultry	chicken, egg, pork	1	N/A	0	N/A	0
	Outlet Category	Canteen Outlet	Creperie					Total	6
	Notes: This outlet is categorised as creperie because it serves rice with toppings, resembling sushi or creperie.
	Food Outlet No.	Zhongshan Tongshan First Floor Outlet C22
	Food Category	Species	Score	Healthier Option	Score	Price	Score	Quality	Score
	Grains	wheat, maize	1	N/A	0	N/A	0
	Starchy Tubers	Nil	0
	Dry beans	Nil	0
	Vegetables	fennel, shiitake mushroom	1						3
	Fruits	Nil	0						0
	Seafood	Nil	0						0
	Meat and Poultry	pork	0	N/A	0	N/A	0
	Outlet Category	Canteen Outlet	Stuffed Buns & Dumplings					Total	5
	Notes: Portion size options available for small, medium, and large meal.
	Food Outlet No.	Zhongshan Tongshan First Floor Outlet C23
	Food Category	Species	Score	Healthier Option	Score	Price	Score	Quality	Score
	Grains	wheat	0	N/A	0	N/A	0
	Starchy Tubers	Nil	0
	Dry beans	soy bean	1
	Vegetables	bok choi, cabbage (pickled), tomato, Scallion	1						3
	Fruits	Nil	0						0
	Seafood	Nil	0						0
	Meat and Poultry	beef, chicken, pork	0	N/A	0	N/A	0
	Outlet Category	Canteen Outlet	Noodles & Vermicelli					Total	5
	Notes:
	Food Outlet No.	Zhongshan Tongshan First Floor Outlet C24
	Food Category	Species	Score	Healthier Option	Score	Price	Score	Quality	Score
	Grains	nil	0	N/A	0	N/A	0
	Starchy Tubers	potato	1
	Dry beans	nil	0
	Vegetables	lettuce, tomato	1						3
	Fruits	nil	0						0
	Seafood	nil	0						0
	Meat and Poultry	chicken	0	N/A	0	N/A	0
	Outlet Category	Canteen Outlet	Burgers & Fried Food					Total	5
	Notes:
	Food Outlet No.	Zhongshan Tongshan First Floor Outlet C25
	Food Category	Species	Score	Healthier Option	Score	Price	Score	Quality	Score
	Grains	rice	0	N/A	0	N/A	0
	Starchy Tubers	potato	1
	Dry beans	tofu (soy bean)	1
	Vegetables	bok choi, pepper, shiitake mushroom, enoki mushroom, eggplant, cauliflower	2						3
	Fruits	Nil	0						0
	Seafood	Nil	0						0
	Meat and Poultry	chicken, pork, duck blood	1	N/A	0	N/A	0
	Outlet Category	Canteen Outlet	Rice - Hot Dish					Total	8
	Notes: Rice at this outlet is offered as ad libitum option for free.
	Food Outlet No.	Zhongshan Tongshan First Floor Outlet C26
	Food Category	Species	Score	Healthier Option	Score	Price	Score	Quality	Score
	Grains	wheat	0	N/A	0	N/A	0
	Starchy Tubers	Nil	0
	Dry beans	Nil	0
	Vegetables	cauliflower, eggplant, green beans, scallion	1						3
	Fruits	Nil	0						0
	Seafood	Nil	0						0
	Meat and Poultry	chicken, pork	1	N/A	0	N/A	0
	Outlet Category	Canteen Outlet	Noodles & Vermicelli					Total	5
	Notes:
	Food Outlet No.	Zhongshan Tongshan First Floor Outlet C27
	Food Category	Species	Score	Healthier Option	Score	Price	Score	Quality	Score
	Grains	rice	0	N/A	0	N/A	0
	Starchy Tubers	potato	1
	Dry beans	Nil	0
	Vegetables	bok choi, carrot, mushroom (mixed), eggplant, broccoli, scallion	2						3
	Fruits	Nil	0						0
	Seafood	Nil	0						0
	Meat and Poultry	chicken, pork	1	N/A	0	N/A	0
	Outlet Category	Canteen Outlet	Rice - Hot Dishes					Total	7
	Notes:
	Food Outlet No.	Zhongshan Tongshan First Floor Outlet C28
	Food Category	Species	Score	Healthier Option	Score	Price	Score	Quality	Score
	Grains	maize, rice	1	N/A	0	N/A	0
	Starchy Tubers	Nil	0
	Dry beans	Nil	0
	Vegetables	cabbage, bok choi, enoki mushroom, wood ear, spinach, brocolli	2						3
	Fruits	Nil	0						0
	Seafood	red swamp crayfish	1						3
	Meat and Poultry	chicken, duck, egg	1	N/A	0	N/A	0
	Outlet Category	Canteen Outlet	Rice - Hot Dishes					Total	11
	Notes: Rice and soup at this outlet are offered as ad libitum option for free.
	Food Outlet No.	Zhongshan Tongshan First Floor Outlet C29
	Food Category	Species	Score	Healthier Option	Score	Price	Score	Quality	Score
	Grains	rice, wheat	1	N/A	0	N/A	0
	Starchy Tubers	Nil	0
	Dry beans	Nil	0
	Vegetables	cabbage (pickled), shiitake mushroom, bamboo shoot, tomato, scallion, parsley	2						3
	Fruits	Nil	0						0
	Seafood	Nil	0						0
	Meat and Poultry	beef, chicken, pork	1	N/A	0	N/A	0
	Outlet Category	Canteen Outlet	Noodles & Vermicelli/Stuffed Buns & Dumplings					Total	7
	Notes: This outlet serves both vermicelli with soup and stuffed buns & dumplings.
	Food Outlet No.	Zhongshan Tongshan First Floor Outlet C30
	Food Category	Species	Score	Healthier Option	Score	Price	Score	Quality	Score
	Grains	rice, wheat	1	N/A	0	N/A	0
	Starchy Tubers	potato	1
	Dry beans	Nil	0
	Vegetables	cabbage (pickled), pepper, tomato, wood ear, enoki mushroom, eggplant	2						3
	Fruits	Nil	0						0
	Seafood	Nil	0						0
	Meat and Poultry	beef, chicken, egg	1	lean beef	2	higher	-1
	Outlet Category	Canteen Outlet	Rice - Hot Dishes/Noodles & Vermicelli					Total	9
	Notes: This is a halal outlet and promotes set meals. It combines rice, noodles, and barbeque. Portion size available.

## Sheet: Basement Canteen
	Food Outlet No.	Zhongshan Basement Canteen Outlet SAMPLE
	Food Category	Species	Score	Healthier Option	Score	Price	Score	Quality	Score
	Grains		2-3=1	N/A	0	N/A	0
	Starchy Tubers		2-4=2
	Dry beans		2-3=2
	Vegetables		5-9=2						3
	Fruits	Nil	5-9=2						0
	Seafood	Nil	1-4=1						0
	Meat and Poultry		2-3=1	N/A	0	N/A	0
	Outlet Category	Major Category	Sub-category					Total	3
	Notes:
	Food Outlet No.	Zhongshan Tongshan First Floor Outlet C31
	Food Category	Species	Score	Healthier Option	Score	Price	Score	Quality	Score
	Grains	wheat	0	N/A	0	N/A	0
	Starchy Tubers	potato	1
	Dry beans	Nil	0
	Vegetables	bok choi, cabbage (pickled), tomato, shiitake mushroom, scallion，Pepper	2						2
	Fruits	Nil	0						0
	Seafood	Nil	0						0
	Meat and Poultry	chicken, duck blood, egg, pork	2	N/A	0	N/A	0
	Outlet Category	Canteen Outlet	Noodles & Vermicelli					Total	7
	Notes: This outlet serves many pickled seasoning ingredients that are high in sodium content.
	Food Outlet No.	Zhongshan Tongshan First Floor Outlet C32
	Food Category	Species	Score	Healthier Option	Score	Price	Score	Quality	Score
	Grains	wheat	0	N/A	0	N/A	0
	Starchy Tubers	potato	1
	Dry beans	Nil	0
	Vegetables	pepper，Scallion	1						3
	Fruits	Nil	0						0
	Seafood	Nil	0						0
	Meat and Poultry	beef, chicken	1	N/A	0	N/A	0
	Outlet Category	Canteen Outlet	Noodles & Vermicelli					Total	6
	Notes:
	Food Outlet No.	Zhongshan Tongshan First Floor Outlet C33
	Food Category	Species	Score	Healthier Option	Score	Price	Score	Quality	Score
	Grains	black rice, maize, wheat	1	N/A	0	N/A	0
	Starchy Tubers	Nil	0
	Dry beans	cowpea	1
	Vegetables	Nil	0						0
	Fruits	Nil	0						0
	Seafood	Nil	0						0
	Meat and Poultry	egg, pork	1	N/A	0	N/A	0
	Outlet Category	Canteen Outlet	Creperie					Total	3
	Notes: Majority of the products served at this outlet are wheat flour, such as creperie, deep-fried sugar bun, and waffles.
	Food Outlet No.	Zhongshan Basement Canteen Outlet C34
	Food Category	Species	Score	Healthier Option	Score	Price	Score	Quality	Score
	Grains	maize, wheat	1	N/A	0	N/A	0
	Starchy Tubers	potato	1
	Dry beans	tofu (soy bean)	1
	Vegetables	carrot, pepper, wood ear, tomato，Scallion	2						3
	Fruits	Nil	0						0
	Seafood	Nil	0						0
	Meat and Poultry	beef, chicken, duck, pork，Fish	2	N/A	0	N/A	0
	Outlet Category	Major Category	Rice - Hot Dishes/Noodles & Vermicelli					Total	10
	Notes: Noodles come with various seasoning options.
	Food Outlet No.	Zhongshan Basement Canteen Outlet C35
	Food Category	Species	Score	Healthier Option	Score	Price	Score	Quality	Score
	Grains	wheat	0	N/A	0	N/A	0
	Starchy Tubers	Nil	0
	Dry beans	tofu (soy bean)	1
	Vegetables	tomato，Scallion	1						3
	Fruits	Nil	0						0
	Seafood	Nil	0						0
	Meat and Poultry	Nil	0	N/A	0	N/A	0
	Outlet Category	Major Category	Noodles & Vermicelli					Total	5
	Notes:
	Food Outlet No.	Zhongshan Basement Canteen Outlet C36
	Food Category	Species	Score	Healthier Option	Score	Price	Score	Quality	Score
	Grains	wheat	0	N/A	0	N/A	0
	Starchy Tubers	Nil	0
	Dry beans	Nil	0
	Vegetables	cabbage, pepper，Carrot，Scallion	1						3
	Fruits	Nil	0						0
	Seafood	Nil	0						0
	Meat and Poultry	Nil	0	N/A	0	N/A	0
	Outlet Category	Major Category	Noodles & Vermicelli					Total	4
	Notes: This outlet serves stir-fried noodles.
	Food Outlet No.	Zhongshan Basement Canteen Outlet C37
	Food Category	Species	Score	Healthier Option	Score	Price	Score	Quality	Score
	Grains	wheat	0	N/A	0	N/A	0
	Starchy Tubers	Nil	0
	Dry beans	Nil	0
	Vegetables	Nil	0						0
	Fruits	Nil	0						0
	Seafood	Nil	0						0
	Meat and Poultry	egg, pork	1	N/A	0	N/A	0
	Outlet Category	Major Category	Creperie					Total	1
	Notes:
	Food Outlet No.	Zhongshan Basement Canteen Outlet C38
	Food Category	Species	Score	Healthier Option	Score	Price	Score	Quality	Score
	Grains	rice	0	N/A	0	N/A	0
	Starchy Tubers	sweet potato (vermicelli)	1
	Dry beans	Nil	0
	Vegetables	enoki mushroom, cabbage，Scallion，parsley	1						3
	Fruits	Nil	0						0
	Seafood	Nil	0						0
	Meat and Poultry	beef, chicken, duck	1	N/A	0	N/A	0
	Outlet Category	Major Category	Noodles & Vermicelli					Total	6
	Notes: Promotion slogan of "eat up and fail no exams".
	Food Outlet No.	Zhongshan Basement Canteen Outlet C39
	Food Category	Species	Score	Healthier Option	Score	Price	Score	Quality	Score
	Grains	maize, rice	1	N/A	0	N/A	0
	Starchy Tubers	potato	1
	Dry beans	tofu (soy bean)	1
	Vegetables	carrot, pea, beansprouts, cabbage, zucchini, kelp, daikon, king trumphet mushroom, bok choi, tomato	3						3
	Fruits	Nil	0						0
	Seafood	Nil	0						0
	Meat and Poultry	beef, chicken, duck, egg, pork	2	N/A	0	N/A	0
	Outlet Category	Major Category	Rice - Hot Dishes					Total	11
	Notes: This is a major outlet at Basement Canteen and thus serves a wide variety of dishes. Set meal 3 meat + 1 veg + free soup.
	Food Outlet No.	Zhongshan Basement Canteen Outlet C40
	Food Category	Species	Score	Healthier Option	Score	Price	Score	Quality	Score
	Grains	rice	0	N/A	0	N/A	0
	Starchy Tubers	potato	1
	Dry beans	Nil	0
	Vegetables	bok choi, eggplant, carrot, broccoli，carrot	2						3
	Fruits	Nil	0						0
	Seafood	Nil	0						0
	Meat and Poultry	beef, chicken, pork	1	N/A	0	N/A	0
	Outlet Category	Major Category	Rice - Hot Dishes					Total	7
	Notes:
	Food Outlet No.	Zhongshan Basement Canteen Outlet C41
	Food Category	Species	Score	Healthier Option	Score	Price	Score	Quality	Score
	Grains	maize, wheat	1	N/A	0	N/A	0
	Starchy Tubers	Nil	0
	Dry beans	Nil	0
	Vegetables	tomato, bok choi, carrot, cucumber, beansprouts	2						3
	Fruits	Nil	0						0
	Seafood	red swamp crayfish	1						3
	Meat and Poultry	chicken, egg, pork	1	N/A	0	N/A	0
	Outlet Category	Major Category	Noodles & Vermicelli					Total	11
	Notes: The noodles with red swamp crayfish is significantly more expensive than other options. Set meal promotion with sides.
	Food Outlet No.	Zhongshan Basement Canteen Outlet C42
	Food Category	Species	Score	Healthier Option	Score	Price	Score	Quality	Score
	Grains	black wheat, wheat	1	N/A	0	N/A	0
	Starchy Tubers	potato	1
	Dry beans	Nil	0
	Vegetables	green beans, cabbage, beansprouts, kelp, enoki mushroom, cauliflower, onion	2						3
	Fruits	Nil	0						0
	Seafood	Nil	0						0
	Meat and Poultry	chicken, pork，egg	1	N/A	0	N/A	0
	Outlet Category	Major Category	Creperie					Total	8
	Notes: Promotion slogan "join WeChat group and the luckiest gets a creperie for free".
	Food Outlet No.	Zhongshan Basement Canteen Outlet C43
	Food Category	Species	Score	Healthier Option	Score	Price	Score	Quality	Score
	Grains	wheat	0	N/A	0	N/A	0
	Starchy Tubers	potato	1
	Dry beans	red bean	1
	Vegetables	king trumphet mushroom, lettuce	1						3
	Fruits	Nil	0						0
	Seafood	shrimp, barbel	1						3
	Meat and Poultry	chicken	0	N/A	0	N/A	0
	Outlet Category	Major Category	Burgers & Fried Food					Total	10
	Notes:

## Sheet: Self-serve & Beverage Outlets
	Food Outlet No.	Zhongshan Tongshan Ground Floor Outlet SAMPLE
	Food Category	Species	Score	Healthier Option	Score	Price	Score	Quality	Score
	Grains		2-3=1	N/A	0	N/A	0
	Starchy Tubers		2-4=2
	Dry beans		2-3=2
	Vegetables		5-9=2						3
	Fruits	Nil	5-9=2						0
	Seafood	Nil	1-4=1						0
	Meat and Poultry		2-3=1	N/A	0	N/A	0
	Outlet Category	Major Category	Sub-category					Total	3
	Notes:
	Food Outlet No.	Zhongshan Tongshan Ground Floor Outlet S01
	Food Category	Species	Score	Healthier Option	Score	Price	Score	Quality	Score
	Grains	wheat	0	N/A	0	N/A	0
	Starchy Tubers	potato, lotus root, sweet potato	2
	Dry beans	tofu (soy bean)	1
	Vegetables	crown daisy, Romaine lettuce, lettuce, broccoli, endive, spinach, shiitake mushroom, oyster mushroom, enoki mushroom, cabbage, daikon, beansprouts, bok choi	3						3
	Fruits	Nil	0						0
	Seafood	Nil	0						0
	Meat and Poultry	chicken, egg, pork	1	N/A	0	N/A	0
	Outlet Category	Self-served Outlet	Spicy Hot Pot					Total	10
	Notes:
	Food Outlet No.	Zhongshan Tongshan First Floor Outlet S02
	Food Category	Species	Score	Healthier Option	Score	Price	Score	Quality	Score
	Grains	Nil	0	N/A	0	N/A	0
	Starchy Tubers	Nil	0
	Dry beans	red bean	1
	Vegetables	Nil	0						0
	Fruits	watermelon, orange, papaya, pineapple, kiwifruit, pear, banana, dates, apple, grapefruit, Hami melon, grape, peach, pitaya	3						3
	Seafood	Nil	0						0
	Meat and Poultry	Nil	0	N/A	0	N/A	0
	Outlet Category	Self-served Outlet	Fruit Bar					Total	7
	Notes:
	Food Outlet No.	Zhongshan Tongshan First Floor Outlet S03
	Food Category	Species	Score	Healthier Option	Score	Price	Score	Quality	Score
	Grains	wheat	0	N/A	0	N/A	0
	Starchy Tubers	potato, sweet potato, lotus root	2
	Dry beans	tofy (soy bean)	1
	Vegetables	crown daisy, Romaine lettuce, lettuce, broccoli, endive, spinach, shiitake mushroom, oyster mushroom, enoki mushroom, cabbage, daikon, beansprouts, bok choi, red cabbage, wood ear	3						3
	Fruits	Nil	0						0
	Seafood	Nil	0						0
	Meat and Poultry	pork	0	N/A	0	N/A	0
	Outlet Category	Self-served Outlet	Spicy Hot Pot					Total	9
	Notes:
	Food Outlet No.	Zhongshan Tongshan First Floor Outlet S04
	Food Category	Species	Score	Healthier Option	Score	Price	Score	Quality	Score
	Grains	Nil	0	N/A	0	N/A	0
	Starchy Tubers	potato, lotus root, sweet potato	2
	Dry beans	tofu (soy bean)	1
	Vegetables	enoki mushroom, oyster mushroom, cauliflower	1						3
	Fruits	Nil	0						0
	Seafood	Nil	0						0
	Meat and Poultry	egg	0	N/A	0	N/A	0
	Outlet Category	Self-served Outlet	Spicy Hot Pot					Total	7
	Notes: This outlet is a variation of spicy hot pot. The major difference is the seasoning of the hot pot soup.
	Food Outlet No.	Zhongshan Tongshan First Floor Outlet S05
	Food Category	Species	Score	Healthier Option	Score	Price	Score	Quality	Score
	Grains	rice, wheat	1	N/A	0	N/A	0
	Starchy Tubers	sweet potato, potato, lotus root	2
	Dry beans	tofu (soy bean)	1
	Vegetables	lettuce, broccoli, spinach, shiitake mushroom, oyster mushroom, enoki mushroom, cabbage, daikon, beansprouts, bok choi, wood ear, wax gourd, kelp	3						3
	Fruits	Nil	0						0
	Seafood	basa, squid	1						3
	Meat and Poultry	beef, chicken, egg, pork	2	N/A	0	N/A	0
	Outlet Category	Self-served Outlet	Spicy Hot Pot					Total	16
	Notes: This outlet is a variation of spicy hot pot. The customer still picks everything by himself but also water-boil by himself.
	Food Outlet No.	Zhongshan Basement Canteen Outlet S06
	Food Category	Species	Score	Healthier Option	Score	Price	Score	Quality	Score
	Grains	rice, wheat	1	N/A	0	N/A	0
	Starchy Tubers	potato	1
	Dry beans	Nil	0
	Vegetables	cabbage, celery, celtuce, broccoli, king trumphet mushroom	2						3
	Fruits	strawberry, watermelon, pineapple, pitaya, peach, pear	3						3
	Seafood	Nil	0						0
	Meat and Poultry	egg, chicken, pork	1	N/A	0	N/A	0
	Outlet Category	Self-served Outlet	Buffet Restaurant					Total	14
	Notes: This is the only buffet restaurant and the menu may change from day to day.
	Food Outlet No.	Zhongshan Basement Canteen Outlet S07
	Food Category	Species	Score	Healthier Option	Score	Price	Score	Quality	Score
	Grains	maize, wheat	1	N/A	0	N/A	0
	Starchy Tubers	potato, sweet potato, lotus root	2
	Dry beans	tofu (soy bean)	1
	Vegetables	wax gourd, kelp, cabbage, lettuce, bok choi, coriander, enoki mushroom, shiitake mushroom, white beech mushroom, beansprouts, Romaine lettuce, spinach, broccoli	3						3
	Fruits	Nil	0						0
	Seafood	Nil	0						0
	Meat and Poultry	pork	0	N/A	0	N/A	0
	Outlet Category	Self-served Outlet	Spicy Hot Pot					Total	10
	Notes:
	Food Outlet No.	Zhongshan Tongshan Ground Floor Beverage Outlet B01
	Food Category	Species	Score	Healthier Option	Score	Price	Score	Quality	Score
	Grains	mixed grains (grinded)	1	whole grain	2	higher	-1
	Starchy Tubers	Nil	0
	Dry beans	soy bean, red bean, green bean	2
	Vegetables	Nil	0						0
	Fruits	Nil	0						0
	Seafood	Nil	0						0
	Meat and Poultry	Nil	0	N/A	0	N/A	0
	Outlet Category	Beverage Outlet	Plant Protein-Based					Total	4
	Notes: All soy bean beverages sold at this outlet contain added sucrose.
	Food Outlet No.	Zhongshan Tongshan First Floor Beverage Outlet B02
	Food Category	Species	Score	Healthier Option	Score	Price	Score	Quality	Score
	Grains	Nil	0	N/A	0	N/A	0
	Starchy Tubers	taro	1
	Dry beans	red bean	1
	Vegetables	Nil	0						0
	Fruits	peach, grape, grapefruit, passionfruit, pineapple, mango	2						3
	Seafood	Nil	0						0
	Meat and Poultry	Nil	0	N/A	0	N/A	0
	Outlet Category	Beverage Outlet	Milk Tea					Total	7
	Notes: Some options come with authentic fruit pieces while others are only artificially flavoured.

## Sheet: Summary
	Outlet No.	Location	Major Category	Sub-category	Grains	Starchy Tubers	Dry beans	Vegetables	Fruits	Seafood	Meat and Poultry	Quality	Total Score	Healthier Option	Price
	C01	Tongshan Ground Floor	Canteen Outlet	Creperie	1	1	0	1	0	0	1	3	7
	C02	Tongshan Ground Floor	Canteen Outlet	Noodles & Vermicelli	0	1	0	1	0	0	1	2	5
	C03	Tongshan Ground Floor	Canteen Outlet	Creperie/Rice - Hot Dishes	1	0	0	1	0	0	1	3	6
	C04	Tongshan Ground Floor	Canteen Outlet	Rice - Hot Dishes	1	1	1	3	0	1	2	6	16	beef	higher
	C05	Tongshan Ground Floor	Canteen Outlet	Noodles & Vermicelli/Stuffed Buns & Dumplings	1	0	0	1	0	0	1	3	6
	C06	Tongshan Ground Floor	Canteen Outlet	Rice - Hot Dishes	1	2	1	3	0	0	1	3	11
	C07	Tongshan Ground Floor	Canteen Outlet	Creperie	1	1	0	1	0	0	1	3	7
	C08	Tongshan Ground Floor	Canteen Outlet	Creperie	0	0	0	1	1	0	1	5	8
	C09	Tongshan Ground Floor	Canteen Outlet	Stuffed Buns & Dumplings	0	0	0	1	0	0	0	3	4
	C10	Tongshan Ground Floor	Canteen Outlet	Creperie/Rice - Hot Dishes	1	1	1	2	0	0	1	3	9
	C11	Tongshan Ground Floor	Canteen Outlet	Noodles & Vermicelli	0	1	1	2	0	0	1	3	8
	C12	Tongshan Ground Floor	Canteen Outlet	Creperie	1	1	0	1	0	0	1	3	8	mixed grains	higher
	C13	Tongshan Ground Floor	Canteen Outlet	Stuffed Buns & Dumplings	0	0	0	2	0	0	1	3	6
	C14	Tongshan Ground Floor	Canteen Outlet	Noodles & Vermicelli	1	0	0	1	0	0	2	3	7
	C15	Tongshan First Floor	Canteen Outlet	Rice - Hot Dishes	1	1	1	2	0	1	2	6	14
	C16	Tongshan First Floor	Canteen Outlet	Rice - Hot Dishes	0	1	0	1	0	0	0	3	5
	C17	Tongshan First Floor	Canteen Outlet	Noodles & Vermicelli	0	1	0	1	0	0	2	3	7
	C18	Tongshan First Floor	Canteen Outlet	Creperie	0	0	0	1	0	0	1	3	5
	C19	Tongshan First Floor	Canteen Outlet	Noodles & Vermicelli	1	1	0	2	0	0	1	3	8
	C20	Tongshan First Floor	Canteen Outlet	Noodles & Vermicelli	0	1	0	2	0	0	1	3	7
	C21	Tongshan First Floor	Canteen Outlet	Creperie	0	0	1	1	0	0	1	3	6
	C22	Tongshan First Floor	Canteen Outlet	Stuffed Buns & Dumplings	1	0	0	1	0	0	0	3	5
	C23	Tongshan First Floor	Canteen Outlet	Noodles & Vermicelli	0	0	1	1	0	0	0	3	5
	C24	Tongshan First Floor	Canteen Outlet	Burgers & Fried Food	0	2	1	1	1	0	1	5	11
	C25	Tongshan First Floor	Canteen Outlet	Rice - Hot Dish	0	1	1	2	0	0	1	3	8
	C26	Tongshan First Floor	Canteen Outlet	Noodles & Vermicelli	0	0	0	1	0	0	1	3	5
	C27	Tongshan First Floor	Canteen Outlet	Rice - Hot Dishes	0	1	0	1	0	0	1	3	6
	C28	Tongshan First Floor	Canteen Outlet	Rice - Hot Dishes	1	0	0	2	0	1	1	6	11
	C29	Tongshan First Floor	Canteen Outlet	Noodles & Vermicelli/Stuffed Buns & Dumplings	1	0	0	2	0	0	1	3	7
	C30	Tongshan First Floor	Canteen Outlet	Rice - Hot Dishes/Noodles & Vermicelli	1	1	0	2	0	0	1	3	9	lean beef	higher
	C31	Basement Canteen	Canteen Outlet	Noodles & Vermicelli	0	1	0	2	0	0	2	2	7
	C32	Basement Canteen	Canteen Outlet	Noodles & Vermicelli	0	1	0	1	0	0	1	3	6
	C33	Basement Canteen	Canteen Outlet	Creperie	1	0	1	0	0	0	1	0	3
	C34	Basement Canteen	Canteen Outlet	Rice - Hot Dishes/Noodles & Vermicelli	1	1	1	2	0	0	2	3	10
	C35	Basement Canteen	Canteen Outlet	Noodles & Vermicelli	0	0	1	1	0	0	0	3	5
	C36	Basement Canteen	Canteen Outlet	Noodles & Vermicelli	0	0	0	1	0	0	0	3	4
	C37	Basement Canteen	Canteen Outlet	Creperie	0	1	0	0	0	0	1	0	2
	C38	Basement Canteen	Canteen Outlet	Noodles & Vermicelli	0	1	0	1	0	0	1	3	6
	C39	Basement Canteen	Canteen Outlet	Rice - Hot Dishes	1	1	1	3	0	0	2	3	11
	C40	Basement Canteen	Canteen Outlet	Rice - Hot Dishes	0	1	0	2	0	0	1	3	7
	C41	Basement Canteen	Canteen Outlet	Noodles & Vermicelli	1	0	0	2	0	1	1	6	11
	C42	Basement Canteen	Canteen Outlet	Creperie	1	1	0	2	0	0	1	3	8
	C43	Basement Canteen	Canteen Outlet	Burgers & Fried Food	0	1	1	1	0	1	0	6	10
	S01	Tongshan Ground Floor	Self-served Outlet	Spicy Hot Pot	0	2	1	3	0	0	1	3	10
	S02	Tongshan First Floor	Self-served Outlet	Fruit Bar	0	0	1	0	3	0	0	3	7
	S03	Tongshan First Floor	Self-served Outlet	Spicy Hot Pot	0	2	1	3	0	0	0	3	9
	S04	Tongshan First Floor	Self-served Outlet	Spicy Hot Pot	0	2	1	1	0	0	0	3	7
	S05	Tongshan First Floor	Self-served Outlet	Spicy Hot Pot	1	2	1	3	0	1	2	6	16
	S06	Basement Canteen	Self-served Outlet	Buffet Restaurant	1	1	0	2	3	0	1	6	14
	S07	Basement Canteen	Self-served Outlet	Spicy Hot Pot	1	0	2	0	0	0	0	0	4	whole grain	higher
	B01	Tongshan Ground Floor	Beverage Outlet	Plant Protein-based	1	0	2	0	0	0	0	0	4	whole grain	higher
	B02	Tongshan First Floor	Beverage Outlet	Milk Tea	0	1	1	0	2	0	0	3	7
