# Supplementary material for: Assessing food availability and healthier options in an urban Chinese university: a case study using the Chinese Nutrition Environment Measurement Survey for Stores (C-NEMS-S)
Source: BMC Public Health. 2024 Jan 2;24:15. doi: 10.1186/s12889-023-17415-8 (PMC10759656; doi:10.1186/s12889-023-17415-8)
Supplement: Supplementary file 1 — Additional file 1. [file 12889_2023_17415_MOESM1_ESM.zip › Audit Results Xingbo 25 Nov 2022.xlsx]

## Sheet: C-NEMS-S
Food Category	Healthier Option	Pice	Quality
Grains
Starchy Tubers
Dry beans
Vegetables
Fruits
Seafood
Meat and Poultry
Dietary Oils
Milk
Bread
Instant Noodles
Beverages
售卖窗口
食品条目	健康选项	售卖价格	食品质量	备注
谷类	全谷物类在售+2分 2-3种谷类+1分 ＞3种谷类+2分	全谷物类售价低+2分 全谷物类售价高-1分
薯类	1种+1分 2-4种+2分 ＞4种+3分
豆类	1种+1分 2-3种+2分 ＞3种+3分
蔬菜	1-4种+1分 5-9种+2分 ＞9种+3分		25–49%新鲜+1分 50–74%新鲜+1分 ＞75%新鲜+1分
水果	1-4种+1分 5-9种+2分 ＞9种+3分		25–49%新鲜+1分 50–74%新鲜+1分 ＞75%新鲜+1分
水产	1-4种+1分 5-9种+2分 ＞9种+3分		25–49%新鲜+1分 50–74%新鲜+1分 ＞75%新鲜+1分
畜禽肉	脂肪含量＜10%肉类在售+2分 2-3种+1分 ＞3种+2分	瘦肉类售价低+2分 瘦肉类售价高-1分
食用油	植物油+2分 2-3种+1分 ＞3种+2分	*与原文献不同，使用植物油和动物油的食品售价无差异*
奶类	脱脂奶制品在售+2分 脱脂种类占比高于全脂+1分	脱脂奶制品售价低于全脂奶制品+1分 脱脂奶制品售价高于全脂奶制品-1分
饮品	无添加糖碳酸饮料在售+1分 无添加糖乳制品在售+1分 无添加糖果汁在售+1分 无添加糖茶饮品在售+1分 无添加糖植物蛋白饮料在售+1分 无添加糖苹果醋在售+1分	无添加糖碳酸饮料在售+1分 无添加糖乳制品在售+1分 无添加糖果汁在售+1分 无添加糖茶饮品在售+1分 无添加糖植物蛋白饮料在售+1分 无添加糖苹果醋在售+1分
Adaptation and Validation of the Chinese Version of the Nutrition Environment Measurement Tool for Stores						Food Category	Healthier Option	Pice	Quality
Food Category	Healthier Option	Pice	Quality			Grains	Whole grains = 2 pts 2-3 species = 1 pt ＞3 species = 2 pts	Whole grains lower = 2 pts Whole grains higher = -1 pts	N/A
Grains						Starchy Tubers	0 specie = 0 pt 1 species = 1 pt 2–4 species = 2 pts 5 species = 3 pts	N/A	N/A
Starchy Tubers						Dry beans	0 specie = 0 pt 1 species = 1 pt 2–3 species = 2 pts ≥4 species = 3 pts	N/A	N/A
Dry beans						Vegetables	0 specie = 0 pt 1–4 species = 1 pt 5–9 species = 2 pts ≥10 species = 3 pts	N/A	25–49% acceptable = 1 pt 50–74% acceptable = 2 pts 75% + acceptable = 3 pts
Vegetables						Fruits	0 specie = 0 pt 1–4 species = 1 pt 5–9 species = 2 pts ≥10 species = 3 pts	N/A	25–49% acceptable = 1 pt 50–74% acceptable = 2 pts 75% + acceptable = 3 pts
Fruits						Seafood	0 specie = 0 pt 1–4 species = 1 pt 5–9 species = 2 pts ≥10 species = 3 pts	N/A	25–49% acceptable = 1 pt 50–74% acceptable = 2 pts 75% + acceptable = 3 pts
Seafood						Meat and Poultry	Meat＜10% fat = 2 pts 2–3 species = 1 pt ＞3 species = 2 pts	Lower for lean meat = 2 pts Higher for lean meat = −1 pt	N/A
Meat and Poultry						Dietary Oils	Plant-based oils = 2 pts 2–3 species = 1 pt ＞3 species = 2 pts	Lower for plant-based oils = 2 pts Higher for plant-based oils = −1 pt	N/A
Dietary Oils						Milk	Low-fat milk = 2 pts Proportion (low-fat to whole) ＞50% = 1 pt	Lower for low-fat milk = 2 pts Same for both = 1 pt Higher for low-fat milk = −1 pt	N/A
Milk						Bread	Whole wheat bread = 2 pts ＞2 species = 1 pt	Lower for whole wheat bread = 2 pts Higher for whole wheat bread = −1 pt	N/A
Bread						Instant Noodles	Non-fried instant noodles = 2 pts ＞2 species = 1 pt	Lower for non-fried instant noodles = 2 pts Higher for non-fried instant noodles = −1 pt	N/A
Instant Noodles						Beverages	Sugar-free carbonated beverages = 1 pt Sugar-free lactose beverages = 1 pt Sugar-free fruit juice = 1 pt Sugar-free tea beverages = 1 pt Sugar-free vegetable protein beverages = 1 pt Sugar-free apple cider vinegar = 1 pt	Lower for sugar-free carbonated beverages = 2 pts Higher for sugar-free carbonated beverages = −1 pt Lower for sugar-free lactose beverages = 2 pts Higher for sugar-free lactose beverages = −1 pt Lower for sugar-free fruit juice = 2 pts Higher for sugar-free fruit juice = −1 pt Lower for sugar-free tea beverages = 2 pts Higher for sugar-free tea beverages = −1 pt Lower for sugar-free vegetable pr…	N/A
Beverages

## Sheet: Feasibility 22 Feb 2022
售卖窗口	中山同膳楼1楼02窗口						售卖窗口	中山同膳楼1楼03窗口						Food Outlet	Zhongshan Tongshan Ground Floor Outlet 03
食品条目	种类	健康食品	食品质量	备注			食品条目	健康选项	售卖价格	食品质量	备注			Food Category	Healthy Options	Price	Food Quality	Comments
谷类	2种，1分	N/A					谷类	2种，1分	N/A					Grains	2 types, 1 point	N/A
薯类	1种，1分						薯类	1种，1分						Starchy Tubers	1 types, 1 point
豆类	0种，0分						豆类	1种，1分						Dry beans	1 types, 1 point
蔬菜	1种，1分		3				蔬菜	4种，1分		3				Vegetables	4 types, 1 point		3
水果	0种，0分		N/A				水果	0种，0分		N/A				Fruits	0 types, 0 point		N/A
水产	0种，0分		N/A	新冠冷链安全			水产	0种，0分		N/A				Seafood	0 types, 0 point		N/A
畜禽肉蛋	4种，2分	N/A					畜禽肉蛋	3种，1分	N/A					Meat and Poultry	3 types, 1 point	N/A
食用油	1种，2分			聚美味大豆油			食用油	1种，2分	N/A					Dietary Oils	1 types, 2 points	N/A
奶类	0种，0分	N/A		奶品安全问题			奶类	0种，0分	N/A					Milk	0 types, 0 point	N/A
饮品	0种，0分	N/A		逐渐进入食堂			饮品	0种，0分	N/A					Beverages	0 types, 0 point	N/A
			总分	10					总分	10						Total	10
售卖窗口	中山同膳楼1楼18窗口						售卖窗口	中山同膳楼1楼14窗口						Food Outlet	Zhongshan Tongshan Ground Floor Outlet 14
食品条目	健康选项	售卖价格	食品质量	备注			食品条目	健康选项	售卖价格	食品质量	备注			Food Category	Healthy Options	Price	Food Quality	Comments
谷类	2种，1分	N/A					谷类	2种，1分	N/A					Grains	2 types, 1 point	N/A
薯类	0种，0分						薯类	1种，1分						Starchy Tubers	1 types, 1 point
豆类	0种，0分						豆类	1种，1分						Dry beans	1 types, 1 point
蔬菜	8种，2分		3				蔬菜	8种，2分		3				Vegetables	8 types, 2 points		3
水果	0种，0分		N/A				水果	0种，0分		N/A				Fruits	0 types, 0 point		N/A
水产	2种，1分		N/A				水产	0种，0分		N/A				Seafood	0 types, 0 point		N/A
畜禽肉蛋	3种，1分	N/A					畜禽肉蛋	4种，2分	N/A					Meat and Poultry	4 types, 2 point	N/A
食用油	1种，2分	N/A					食用油	1种，2分	N/A					Dietary Oils	1 types, 2 point	N/A
奶类	0种，0分	N/A					奶类	0种，0分	N/A					Milk	0 types, 0 point	N/A
饮品	0种，0分	N/A					饮品	0种，0分	N/A					Beverages	0 types, 0 point	N/A
		总分	10						总分	12						Total	12
2月28日评估补充
窗口	评估内容
5	大锅菜=大白菜 粉条 猪肉 豆腐 （海带）
8	馄饨=猪肉大葱、鸡肉香菇
11	肉松=鑫怡巧
12	杂粮馒头（紫米）发糕（玉米/白面）
15	赠送水果/10天每月
16	火锅面（2菜2肉）
19	红薯粉、大米米线、三鲜（1菜1水产1鱼豆腐）

## Sheet: Tongshan G Floor
																					Canteen Outlets						Self-serve Outlets		Beverage Outlets
	Food Outlet No.	Zhongshan Tongshan Ground Floor Outlet SAMPLE									Food Outlet No.	Zhongshan Tongshan Ground Floor Outlet SAMPLE									Creperie	Stuffed Buns & Dumplings	Noodles & Vermicelli	Rice		Burgers & Fried Food	Spicy Hot Pot	Buffet Restaurant	Hot Plant Protein- based Beverage	Milk Tea Outlet
	Food Category	Species	Score	Healthier Option	Score	Price	Score	Quality	Score		Food Category	Species	Score	Healthier Option	Score	Price	Score	Quality	Score					Stir-fried	Hot Dishes
	Grains		2-3=1	N/A	0	N/A	0				Grains		2-3=1	N/A	0	N/A	0
	Starchy Tubers		2-4=2								Starchy Tubers		2-4=2
	Dry beans		2-3=2								Dry beans		2-3=2
	Vegetables		5-9=2						0		Vegetables		5-9=2						3
	Fruits		5-9=2						0		Fruits	Nil	5-9=2						0
	Seafood		1-4=1						0		Seafood	Nil	1-4=1						0
	Meat and Poultry		2-3=1	N/A	0	N/A	0				Meat and Poultry		2-3=1	N/A	0	N/A	0
	Outlet Category	Major Category	Sub-category					Total	0		Outlet Category	Major Category	Sub-category					Total	3
	Notes:
	Food Outlet No.	Zhongshan Tongshan Ground Floor Outlet C01
	Food Category	Species	Score	Healthier Option	Score	Price	Score	Quality	Score
	Grains	millet, wheat	1	N/A	0	N/A	0
	Starchy Tubers	potato	1
	Dry beans	Nil	0
	Vegetables	lettuce, pepper	1					>75%	3
	Fruits	Nil	0						0
	Seafood	Nil	0						0
	Meat and Poultry	chicken, egg, pork	1	N/A	0	N/A	0
	Outlet Category	Canteen Outlet	Creperie					Total	7
	Notes: Portion size options available for crepe with sauce. Added sugar was specified in the menu when used.
	Food Outlet No.	Zhongshan Tongshan Ground Floor Outlet C02
	Food Category	Species	Score	Healthier Option	Score	Price	Score	Quality	Score
	Grains	wheat	0	N/A	0	N/A	0
	Starchy Tubers	potato	1
	Dry beans	Nil	0
	Vegetables	cabbage (pickled), eggplant, mushroom, tomato	1					Pickled	2
	Fruits	Nil	0						0
	Seafood	Nil	0						0
	Meat and Poultry	pork, chicken, egg	1	N/A	0	N/A	0
	Outlet Category	Canteen Outlet	Noodles & Vermicelli					Total	5
	Notes: Quality score of pickled cabbage was deducted for high sodium content. This outlet only served lunch and dinner.
	Food Outlet No.	Zhongshan Tongshan Ground Floor Outlet C03
	Food Category	Species	Score	Healthier Option	Score	Price	Score	Quality	Score
	Grains	maize, wheat	1	N/A	0	N/A	0
	Starchy Tubers	Nil	0
	Dry beans	Nil	0
	Vegetables	cabbage, lettuce	1						3
	Fruits	Nil	0						0
	Seafood	Nil	0						0
	Meat and Poultry	chicken, pork	1	unskinned chicken leg	0	N/A	0
	Outlet Category	Canteen Outlet	Creperie/Rice - Hot Dishes					Total	6
	Notes: Different products were served for different meals but all products were creperie.
	Food Outlet No.	Zhongshan Tongshan Ground Floor Outlet C04
	Food Category	Species	Score	Healthier Option	Score	Price	Score	Quality	Score
	Grains	maize, rice	1	N/A	0	N/A	0
	Starchy Tubers	potato	1
	Dry beans	tofu (soy bean)	1
	Vegetables	beansprouts, wood ear, eggplant, cabbage, broccoli, cauliflower, celery, tomato, pepper, garlic shoot, green beans, kelp	3						3
	Fruits	Nil	0						0
	Seafood	carp, ribbon fish	1						3
	Meat and Poultry	beef, chicken, egg, pork	2	stewed beef	2	Higher	-1
	Outlet Category	Canteen Outlet	Rice - Hot Dishes					Total	16
	Notes: Low price stir fried vegetable promoted at this outlet as "Special deal dish". The vegetable may vary from day to day.
	Food Outlet No.	Zhongshan Tongshan Ground Floor Outlet C05
	Food Category	Species	Score	Healthier Option	Score	Price	Score	Quality	Score
	Grains	maize, wheat	1	N/A	0	N/A	0
	Starchy Tubers	Nil	0
	Dry beans	Nil	0
	Vegetables	cabbage, shiitake	1						3
	Fruits	Nil	0						0
	Seafood	Nil	0						0
	Meat and Poultry	egg, pork, chicken	1	N/A	0	N/A	0
	Outlet Category	Canteen Outlet	Noodles & Vermicelli/Stuffed Buns & Dumplings					Total	6
	Notes: This outlets primarily sells instant noodles plus a few options for freshly made noodles and dumplings. Instant noodles come with different seasoning but there were no actual food ingredients claimed on the flavours.
	Food Outlet No.	Zhongshan Tongshan Ground Floor Outlet C06
	Food Category	Species	Score	Healthier Option	Score	Price	Score	Quality	Score
	Grains	maize, millet, rice	1	N/A	0	N/A	0
	Starchy Tubers	lotus root, potato	2
	Dry beans	tofu (soy bean)	1
	Vegetables	wood ear, cabbage, beansprouts, pepper, celery, oyster mushroom, tomato, broccoli, green beans, garlic shoot	3						3
	Fruits	Nil	0						0
	Seafood	Nil	0						0
	Meat and Poultry	chichen, egg, pork	1	N/A	0	N/A	0
	Outlet Category	Canteen Outlet	Rice - Hot Dishes					Total	11
	Notes: Rice portion size options available at 50/100/150 g. "Special deal dish" available.
	Food Outlet No.	Zhongshan Tongshan Ground Floor Outlet C07
	Food Category	Species	Score	Healthier Option	Score	Price	Score	Quality	Score
	Grains	millet, wheat	1	N/A	0	N/A	0
	Starchy Tubers	potato	1
	Dry beans	Nil	0
	Vegetables	cabbage	1						3
	Fruits	Nil	0						0
	Seafood	Nil	0						0
	Meat and Poultry	egg, pork	1	N/A	0	N/A	0
	Outlet Category	Canteen Outlet	Creperie					Total	7
	Notes: This is a breakfast-only outlet.
	Food Outlet No.	Zhongshan Tongshan Ground Floor Outlet C08
	Food Category	Species	Score	Healthier Option	Score	Price	Score	Quality	Score
	Grains	wheat	0	N/A	0	N/A	0
	Starchy Tubers	Nil	0
	Dry beans	Nil	0
	Vegetables	cabbage	1						3
	Fruits	banana (cooked)	1					Not fresh	2
	Seafood	Nil	0						0
	Meat and Poultry	chicken, egg, port	1	N/A	0	N/A	0
	Outlet Category	Canteen Outlet	Creperie					Total	8
	Notes: Pork has been cooked into various forms and flavours at this outlet. Various sauce seasoning options available.
	Food Outlet No.	Zhongshan Tongshan Ground Floor Outlet C09
	Food Category	Species	Score	Healthier Option	Score	Price	Score	Quality	Score
	Grains	wheat	0	N/A	0	N/A	0
	Starchy Tubers	Nil	0
	Dry beans	0	0
	Vegetables	fennel, carrot, zucchini, cabbage	1						3
	Fruits	Nil	0						0
	Seafood	Nil	0						0
	Meat and Poultry	pork	0	N/A	0	N/A	0
	Outlet Category	Canteen Outlet	Stuffed Buns & Dumplings					Total	4
	Notes: Red dates are cooked with steamed wheat bread. It is considered a seasnoning rather than a fruit. Free fruit pick-up outlet.
	Food Outlet No.	Zhongshan Tongshan Ground Floor Outlet C10
	Food Category	Species	Score	Healthier Option	Score	Price	Score	Quality	Score
	Grains	millet, wheat	1	N/A	0	N/A	0
	Starchy Tubers	potato	1
	Dry beans	tofu (soy bean)	1
	Vegetables	eggplant, cabbage, cauliflower, celery, beansprouts	2						3
	Fruits	Nil	0						0
	Seafood	Nil	0						0
	Meat and Poultry	chicken, egg, pork	1	N/A	0	N/A	0
	Outlet Category	Canteen Outlet	Creperie/Rice - Hot Dishes					Total	9
	Notes: This outlet served creperie products for breakfast and rice with hot dishes for both lunch and dinner.
	Food Outlet No.	Zhongshan Tongshan Ground Floor Outlet C11
	Food Category	Species	Score	Healthier Option	Score	Price	Score	Quality	Score
	Grains	wheat	0	N/A	0	N/A	0
	Starchy Tubers	potato	1
	Dry beans	tofu (soy bean)	1
	Vegetables	cabbage (pickled), eggplant, shiitake, oyster mushroom, garlic shoots, tomato, green beans	2						3
	Fruits	Nil	0						0
	Seafood	Nil	0						0
	Meat and Poultry	egg, pork, chicken	1	N/A	0	N/A	0
	Outlet Category	Canteen Outlet	Noodles & Vermicelli					Total	8
	Notes:
	Food Outlet No.	Zhongshan Tongshan Ground Floor Outlet C12
	Food Category	Species	Score	Healthier Option	Score	Price	Score	Quality	Score
	Grains	wheat, mixed grains (grinded)	1	mixed grains	2	Higher	-1
	Starchy Tubers	potato	1
	Dry beans	Nil	0
	Vegetables	cabbage, enoki mushroom	1						3
	Fruits	Nil	0						0
	Seafood	Nil	0						0
	Meat and Poultry	chicken, egg, pork	1	N/A	0	N/A	0
	Outlet Category	Canteen Outlet	Creperie					Total	8
	Notes: The creperie products served at this outlet come standard with the creperie & seasoning and options for topping(s).
	Food Outlet No.	Zhongshan Tongshan Ground Floor Outlet C13
	Food Category	Species	Score	Healthier Option	Score	Price	Score	Quality	Score
	Grains	wheat	0	N/A	0	N/A	0
	Starchy Tubers	0	0
	Dry beans	0	0
	Vegetables	eggplant, pepper, green beans, shiitake, fennel, cabbage, chives	2						3
	Fruits	Nil	0						0
	Seafood	Nil	0						0
	Meat and Poultry	chicken, egg, pork	1	N/A	0	N/A	0
	Outlet Category	Canteen Outlet	Stuffed Buns & Dumplings					Total	6
	Notes:
	Food Outlet No.	Zhongshan Tongshan Ground Floor Outlet C14
	Food Category	Species	Score	Healthier Option	Score	Price	Score	Quality	Score
	Grains	wheat, rice	1	N/A	0	N/A	0
	Starchy Tubers	Nil	0
	Dry beans	Nil	0
	Vegetables	cabbage (pickled), tomato, bok choi	1						3
	Fruits	Nil	0						0
	Seafood	Nil	0						0
	Meat and Poultry	beef, chicken, duck blood, pork	2	N/A	0	N/A	0
	Outlet Category	Canteen Outlet	Noodles & Vermicelli					Total	7
	Notes: This outlet occupies the space for two outlet locations joined together.

## Sheet: Tongshan 1st Floor
	Food Outlet No.	Zhongshan Tongshan First Floor Outlet SAMPLE
	Food Category	Species	Score	Healthier Option	Score	Price	Score	Quality	Score
	Grains		2-3=1	N/A	0	N/A	0
	Starchy Tubers		2-4=2
	Dry beans		2-3=2
	Vegetables		5-9=2						3
	Fruits	Nil	5-9=2						0
	Seafood	Nil	1-4=1						0
	Meat and Poultry		2-3=1	N/A	0	N/A	0
	Outlet Category	Major Category	Sub-category					Total	3
	Notes:
	Food Outlet No.	Zhongshan Tongshan First Floor Outlet C15
	Food Category	Species	Score	Healthier Option	Score	Price	Score	Quality	Score
	Grains	rice	0	N/A	0	N/A	0
	Starchy Tubers	potato	1
	Dry beans	tofu (soy bean)	1
	Vegetables	pepper, cabbage (pickled), tomato, eggplant, wood ear	2						3
	Fruits	Nil	0						0
	Seafood	carp	1						3
	Meat and Poultry	chicken, duck, egg, pork	2	N/A	0	N/A	0
	Outlet Category	Canteen Outlet	Rice - Hot Dishes					Total	13
	Notes: Set meal promotion available at this outlet: 3 meat, 2 meat + 1 veg, or 1 meat + 2 veg dishes served with rice.
	Food Outlet No.	Zhongshan Tongshan First Floor Outlet C16
	Food Category	Species	Score	Healthier Option	Score	Price	Score	Quality	Score
	Grains	rice	0	N/A	0	N/A	0
	Starchy Tubers	potato	1
	Dry beans	Nil	0
	Vegetables	tomato, bok choi, carrot	1						3
	Fruits	Nil	0						0
	Seafood	Nil	0						0
	Meat and Poultry	chicken	0	N/A	0	N/A	0
	Outlet Category	Canteen Outlet	Rice - Hot Dishes					Total	5
	Notes:
	Food Outlet No.	Zhongshan Tongshan First Floor Outlet C17
	Food Category	Species	Score	Healthier Option	Score	Price	Score	Quality	Score
	Grains	wheat	0	N/A	0	N/A	0
	Starchy Tubers	potato	1
	Dry beans	Nil	0
	Vegetables	tomato, bok choi, carrot	1						3
	Fruits	Nil	0						0
	Seafood	Nil	0						0
	Meat and Poultry	beef, chicken, pork	1	N/A	0	N/A	0
	Outlet Category	Canteen Outlet	Noodles & Vermicelli					Total	6
	Notes: This outlet serves spaghetti.
	Food Outlet No.	Zhongshan Tongshan First Floor Outlet C18
	Food Category	Species	Score	Healthier Option	Score	Price	Score	Quality	Score
	Grains	wheat	0	N/A	0	N/A	0
	Starchy Tubers	Nil	0
	Dry beans	Nil	0
	Vegetables	enoki mushroom, lettuce	1						3
	Fruits	Nil	0						0
	Seafood	Nil	0						0
	Meat and Poultry	egg, pork	1	N/A	0	N/A	0
	Outlet Category	Canteen Outlet	Creperie					Total	5
	Notes: This outlet provides both portion size options and set meal options that includes some of the toppings. Open til late.
	Food Outlet No.	Zhongshan Tongshan First Floor Outlet C19
	Food Category	Species	Score	Healthier Option	Score	Price	Score	Quality	Score
	Grains	wheat, buckwheat	1	N/A	0	N/A	0
	Starchy Tubers	potato	1
	Dry beans	Nil	0
	Vegetables	shiitake mushroom, pepper, carrot, cucumber	2						3
	Fruits	Nil	0						0
	Seafood	Nil	0						0
	Meat and Poultry	chicken, pork	1	N/A	0	N/A	0
	Outlet Category	Canteen Outlet	Noodles & Vermicelli					Total	8
	Notes:
	Food Outlet No.	Zhongshan Tongshan First Floor Outlet C20
	Food Category	Species	Score	Healthier Option	Score	Price	Score	Quality	Score
	Grains	wheat	0	N/A	0	N/A	0
	Starchy Tubers	potato	1
	Dry beans	Nil	0
	Vegetables	shiitake mushroom, carrot, pepper	1						3
	Fruits	Nil	0						0
	Seafood	Nil	0						0
	Meat and Poultry	chicken, pork	1	N/A	0	N/A	0
	Outlet Category	Canteen Outlet	Noodles & Vermicelli					Total	6
	Notes:
	Food Outlet No.	Zhongshan Tongshan First Floor Outlet C21
	Food Category	Species	Score	Healthier Option	Score	Price	Score	Quality	Score
	Grains	rice	0	N/A	0	N/A	0
	Starchy Tubers	Nil	0
	Dry beans	soy bean soup	1
	Vegetables	lettuce	1						3
	Fruits	Nil	0						0
	Seafood	Nil	0						0
	Meat and Poultry	chicken, egg, pork	1	N/A	0	N/A	0
	Outlet Category	Canteen Outlet	Creperie					Total	6
	Notes: This outlet is categorised as creperie because it serves rice with toppings, resembling sushi or creperie.
	Food Outlet No.	Zhongshan Tongshan First Floor Outlet C22
	Food Category	Species	Score	Healthier Option	Score	Price	Score	Quality	Score
	Grains	wheat, maize	1	N/A	0	N/A	0
	Starchy Tubers	Nil	0
	Dry beans	Nil	0
	Vegetables	fennel, shiitake mushroom	1						3
	Fruits	Nil	0						0
	Seafood	Nil	0						0
	Meat and Poultry	pork	0	N/A	0	N/A	0
	Outlet Category	Canteen Outlet	Stuffed Buns & Dumplings					Total	5
	Notes: Portion size options available for small, medium, and large meal.
	Food Outlet No.	Zhongshan Tongshan First Floor Outlet C23
	Food Category	Species	Score	Healthier Option	Score	Price	Score	Quality	Score
	Grains	wheat	0	N/A	0	N/A	0
	Starchy Tubers	Nil	0
	Dry beans	soy bean	1
	Vegetables	bok choi, cabbage (pickled), tomato	1						3
	Fruits	Nil	0						0
	Seafood	Nil	0						0
	Meat and Poultry	beef, chicken, pork	0	N/A	0	N/A	0
	Outlet Category	Canteen Outlet	Noodles & Vermicelli					Total	5
	Notes:
	Food Outlet No.	Zhongshan Tongshan First Floor Outlet C24
	Food Category	Species	Score	Healthier Option	Score	Price	Score	Quality	Score
	Grains	wheat	0	N/A	0	N/A	0
	Starchy Tubers	potato, sweet potato, taro	2
	Dry beans	red bean	1
	Vegetables	lettuce, tomato	1						3
	Fruits	plum, pineapple	1					Not fresh	2
	Seafood	Nil	0						0
	Meat and Poultry	beef, chicken	1	N/A	0	N/A	0
	Outlet Category	Canteen Outlet	Burgers & Fried Food					Total	11
	Notes: This outlet also serves beverages including milk, orange juice, and soft drinks.
	Food Outlet No.	Zhongshan Tongshan First Floor Outlet C25
	Food Category	Species	Score	Healthier Option	Score	Price	Score	Quality	Score
	Grains	rice	0	N/A	0	N/A	0
	Starchy Tubers	potato	1
	Dry beans	tofu (soy bean)	1
	Vegetables	bok choi, pepper, shiitake mushroom, enoki mushroom, eggplant, cauliflower	2						3
	Fruits	Nil	0						0
	Seafood	Nil	0						0
	Meat and Poultry	chicken, pork, duck blood	1	N/A	0	N/A	0
	Outlet Category	Canteen Outlet	Rice - Hot Dish					Total	8
	Notes: Rice at this outlet is offered as ad libitum option for free.
	Food Outlet No.	Zhongshan Tongshan First Floor Outlet C26
	Food Category	Species	Score	Healthier Option	Score	Price	Score	Quality	Score
	Grains	wheat	0	N/A	0	N/A	0
	Starchy Tubers	Nil	0
	Dry beans	Nil	0
	Vegetables	cauliflower, eggplant, green beans	1						3
	Fruits	Nil	0						0
	Seafood	Nil	0						0
	Meat and Poultry	chicken, pork	1	N/A	0	N/A	0
	Outlet Category	Canteen Outlet	Noodles & Vermicelli					Total	5
	Notes:
	Food Outlet No.	Zhongshan Tongshan First Floor Outlet C27
	Food Category	Species	Score	Healthier Option	Score	Price	Score	Quality	Score
	Grains	rice	0	N/A	0	N/A	0
	Starchy Tubers	potato	1
	Dry beans	Nil	0
	Vegetables	bok choi, carrot, mushroom (mixed), eggplant	1						3
	Fruits	Nil	0						0
	Seafood	Nil	0						0
	Meat and Poultry	chicken, pork	1	N/A	0	N/A	0
	Outlet Category	Canteen Outlet	Rice - Hot Dishes					Total	6
	Notes:
	Food Outlet No.	Zhongshan Tongshan First Floor Outlet C28
	Food Category	Species	Score	Healthier Option	Score	Price	Score	Quality	Score
	Grains	maize, rice	1	N/A	0	N/A	0
	Starchy Tubers	Nil	0
	Dry beans	Nil	0
	Vegetables	cabbage, bok choi, enoki mushroom, wood ear, spinach, brocolli	2						3
	Fruits	Nil	0						0
	Seafood	red swamp crayfish	1						3
	Meat and Poultry	chicken, duck, egg	1	N/A	0	N/A	0
	Outlet Category	Canteen Outlet	Rice - Hot Dishes					Total	11
	Notes: Rice and soup at this outlet are offered as ad libitum option for free.
	Food Outlet No.	Zhongshan Tongshan First Floor Outlet C29
	Food Category	Species	Score	Healthier Option	Score	Price	Score	Quality	Score
	Grains	rice, wheat	1	N/A	0	N/A	0
	Starchy Tubers	Nil	0
	Dry beans	Nil	0
	Vegetables	cabbage (pickled), shiitake mushroom, bamboo shoot, tomato	1						3
	Fruits	Nil	0						0
	Seafood	Nil	0						0
	Meat and Poultry	beef, chicken, pork	1	N/A	0	N/A	0
	Outlet Category	Canteen Outlet	Noodles & Vermicelli/Stuffed Buns & Dumplings					Total	6
	Notes: This outlet serves both vermicelli with soup and stuffed buns & dumplings.
	Food Outlet No.	Zhongshan Tongshan First Floor Outlet C30
	Food Category	Species	Score	Healthier Option	Score	Price	Score	Quality	Score
	Grains	rice, wheat	1	N/A	0	N/A	0
	Starchy Tubers	potato	1
	Dry beans	Nil	0
	Vegetables	cabbage (pickled), pepper, tomato, wood ear, enoki mushroom, eggplant	2						3
	Fruits	Nil	0						0
	Seafood	Nil	0						0
	Meat and Poultry	beef, chicken, egg	1	lean beef	2	higher	-1
	Outlet Category	Canteen Outlet	Rice - Hot Dishes/Noodles & Vermicelli					Total	9
	Notes: This is a halal outlet and promotes set meals. It combines rice, noodles, and barbeque. Portion size available.

## Sheet: Basement Canteen
	Food Outlet No.	Zhongshan Basement Canteen Outlet SAMPLE
	Food Category	Species	Score	Healthier Option	Score	Price	Score	Quality	Score
	Grains		2-3=1	N/A	0	N/A	0
	Starchy Tubers		2-4=2
	Dry beans		2-3=2
	Vegetables		5-9=2						3
	Fruits	Nil	5-9=2						0
	Seafood	Nil	1-4=1						0
	Meat and Poultry		2-3=1	N/A	0	N/A	0
	Outlet Category	Major Category	Sub-category					Total	3
	Notes:
	Food Outlet No.	Zhongshan Tongshan First Floor Outlet C31
	Food Category	Species	Score	Healthier Option	Score	Price	Score	Quality	Score
	Grains	wheat	0	N/A	0	N/A	0
	Starchy Tubers	potato	1
	Dry beans	Nil	0
	Vegetables	bok choi, cabbage (pickled), tomato, shiitake mushroom	1						2
	Fruits	Nil	0						0
	Seafood	Nil	0						0
	Meat and Poultry	chicken, duck blood, egg, pork	2	N/A	0	N/A	0
	Outlet Category	Canteen Outlet	Noodles & Vermicelli					Total	6
	Notes: This outlet serves many pickled seasoning ingredients that are high in sodium content.
	Food Outlet No.	Zhongshan Tongshan First Floor Outlet C32
	Food Category	Species	Score	Healthier Option	Score	Price	Score	Quality	Score
	Grains	wheat	0	N/A	0	N/A	0
	Starchy Tubers	potato	1
	Dry beans	Nil	0
	Vegetables	pepper	1						3
	Fruits	Nil	0						0
	Seafood	Nil	0						0
	Meat and Poultry	beef, chicken	1	N/A	0	N/A	0
	Outlet Category	Canteen Outlet	Noodles & Vermicelli					Total	6
	Notes:
	Food Outlet No.	Zhongshan Tongshan First Floor Outlet C33
	Food Category	Species	Score	Healthier Option	Score	Price	Score	Quality	Score
	Grains	black rice, maize, wheat	1	N/A	0	N/A	0
	Starchy Tubers	Nil	0
	Dry beans	cowpea	1
	Vegetables	Nil	0						0
	Fruits	Nil	0						0
	Seafood	Nil	0						0
	Meat and Poultry	egg, pork	1	N/A	0	N/A	0
	Outlet Category	Canteen Outlet	Creperie					Total	3
	Notes: Majority of the products served at this outlet are wheat flour, such as creperie, deep-fried sugar bun, and waffles.
	Food Outlet No.	Zhongshan Basement Canteen Outlet C34
	Food Category	Species	Score	Healthier Option	Score	Price	Score	Quality	Score
	Grains	maize, wheat	1	N/A	0	N/A	0
	Starchy Tubers	potato	1
	Dry beans	tofu (soy bean)	1
	Vegetables	carrot, pepper, wood ear, tomato	1						3
	Fruits	Nil	0						0
	Seafood	Nil	0						0
	Meat and Poultry	beef, chicken, duck, pork	2	N/A	0	N/A	0
	Outlet Category	Major Category	Rice - Hot Dishes/Noodles & Vermicelli					Total	9
	Notes: Noodles come with various seasoning options.
	Food Outlet No.	Zhongshan Basement Canteen Outlet C35
	Food Category	Species	Score	Healthier Option	Score	Price	Score	Quality	Score
	Grains	wheat	0	N/A	0	N/A	0
	Starchy Tubers	Nil	0
	Dry beans	tofu (soy bean)	1
	Vegetables	tomato	1						3
	Fruits	Nil	0						0
	Seafood	Nil	0						0
	Meat and Poultry	Nil	0	N/A	0	N/A	0
	Outlet Category	Major Category	Noodles & Vermicelli					Total	5
	Notes:
	Food Outlet No.	Zhongshan Basement Canteen Outlet C36
	Food Category	Species	Score	Healthier Option	Score	Price	Score	Quality	Score
	Grains	wheat	0	N/A	0	N/A	0
	Starchy Tubers	Nil	0
	Dry beans	Nil	0
	Vegetables	cabbage, pepper	1						3
	Fruits	Nil	0						0
	Seafood	Nil	0						0
	Meat and Poultry	Nil	0	N/A	0	N/A	0
	Outlet Category	Major Category	Noodles & Vermicelli					Total	4
	Notes: This outlet serves stir-fried noodles.
	Food Outlet No.	Zhongshan Basement Canteen Outlet C37
	Food Category	Species	Score	Healthier Option	Score	Price	Score	Quality	Score
	Grains	wheat	0	N/A	0	N/A	0
	Starchy Tubers	potato	1
	Dry beans	Nil	0
	Vegetables	Nil	0						0
	Fruits	Nil	0						0
	Seafood	Nil	0						0
	Meat and Poultry	egg, pork	1	N/A	0	N/A	0
	Outlet Category	Major Category	Creperie					Total	2
	Notes:
	Food Outlet No.	Zhongshan Basement Canteen Outlet C38
	Food Category	Species	Score	Healthier Option	Score	Price	Score	Quality	Score
	Grains	rice	0	N/A	0	N/A	0
	Starchy Tubers	sweet potato (vermicelli)	1
	Dry beans	Nil	0
	Vegetables	enoki mushroom, cabbage	1						3
	Fruits	Nil	0						0
	Seafood	Nil	0						0
	Meat and Poultry	beef, chicken, duck	1	N/A	0	N/A	0
	Outlet Category	Major Category	Noodles & Vermicelli					Total	6
	Notes: Promotion slogan of "eat up and fail no exams".
	Food Outlet No.	Zhongshan Basement Canteen Outlet C39
	Food Category	Species	Score	Healthier Option	Score	Price	Score	Quality	Score
	Grains	maize, rice	1	N/A	0	N/A	0
	Starchy Tubers	potato	1
	Dry beans	tofu (soy bean)	1
	Vegetables	carrot, pea, beansprouts, cabbage, zucchini, kelp, daikon, king trumphet mushroom, bok choi, tomato	3						3
	Fruits	Nil	0						0
	Seafood	Nil	0						0
	Meat and Poultry	beef, chicken, duck, egg, pork	2	N/A	0	N/A	0
	Outlet Category	Major Category	Rice - Hot Dishes					Total	11
	Notes: This is a major outlet at Basement Canteen and thus serves a wide variety of dishes. Set meal 3 meat + 1 veg + free soup.
	Food Outlet No.	Zhongshan Basement Canteen Outlet C40
	Food Category	Species	Score	Healthier Option	Score	Price	Score	Quality	Score
	Grains	rice	0	N/A	0	N/A	0
	Starchy Tubers	potato	1
	Dry beans	Nil	0
	Vegetables	bok choi, eggplant, carrot, broccoli	1						3
	Fruits	Nil	0						0
	Seafood	Nil	0						0
	Meat and Poultry	beef, chicken, pork	1	N/A	0	N/A	0
	Outlet Category	Major Category	Rice - Hot Dishes					Total	6
	Notes:
	Food Outlet No.	Zhongshan Basement Canteen Outlet C41
	Food Category	Species	Score	Healthier Option	Score	Price	Score	Quality	Score
	Grains	maize, wheat	1	N/A	0	N/A	0
	Starchy Tubers	Nil	0
	Dry beans	Nil	0
	Vegetables	tomato, bok choi, carrot, cucumber, beansprouts	2						3
	Fruits	Nil	0						0
	Seafood	red swamp crayfish	1						3
	Meat and Poultry	chicken, egg, pork	1	N/A	0	N/A	0
	Outlet Category	Major Category	Noodles & Vermicelli					Total	11
	Notes: The noodles with red swamp crayfish is significantly more expensive than other options. Set meal promotion with sides.
	Food Outlet No.	Zhongshan Basement Canteen Outlet C42
	Food Category	Species	Score	Healthier Option	Score	Price	Score	Quality	Score
	Grains	black wheat, wheat	1	N/A	0	N/A	0
	Starchy Tubers	potato	1
	Dry beans	Nil	0
	Vegetables	green beans, cabbage, beansprouts, kelp, enoki mushroom, cauliflower, onion	2						3
	Fruits	Nil	0						0
	Seafood	Nil	0						0
	Meat and Poultry	chicken, pork	1	N/A	0	N/A	0
	Outlet Category	Major Category	Creperie					Total	8
	Notes: Promotion slogan "join WeChat group and the luckiest gets a creperie for free".
	Food Outlet No.	Zhongshan Basement Canteen Outlet C43
	Food Category	Species	Score	Healthier Option	Score	Price	Score	Quality	Score
	Grains	wheat	0	N/A	0	N/A	0
	Starchy Tubers	potato	1
	Dry beans	red bean	1
	Vegetables	king trumphet mushroom, lettuce	1						3
	Fruits	Nil	0						0
	Seafood	shrimp, barbel	1						3
	Meat and Poultry	chicken	0	N/A	0	N/A	0
	Outlet Category	Major Category	Burgers & Fried Food					Total	10
	Notes:

## Sheet: Self-serve & Beverage Outlets
	Food Outlet No.	Zhongshan Tongshan Ground Floor Outlet SAMPLE
	Food Category	Species	Score	Healthier Option	Score	Price	Score	Quality	Score
	Grains		2-3=1	N/A	0	N/A	0
	Starchy Tubers		2-4=2
	Dry beans		2-3=2
	Vegetables		5-9=2						3
	Fruits	Nil	5-9=2						0
	Seafood	Nil	1-4=1						0
	Meat and Poultry		2-3=1	N/A	0	N/A	0
	Outlet Category	Major Category	Sub-category					Total	3
	Notes:
	Food Outlet No.	Zhongshan Tongshan Ground Floor Outlet S01
	Food Category	Species	Score	Healthier Option	Score	Price	Score	Quality	Score
	Grains	wheat	0	N/A	0	N/A	0
	Starchy Tubers	potato, lotus root, sweet potato	2
	Dry beans	tofu (soy bean)	1
	Vegetables	crown daisy, Romaine lettuce, lettuce, broccoli, endive, spinach, shiitake mushroom, oyster mushroom, enoki mushroom, cabbage, daikon, beansprouts, bok choi	3						3
	Fruits	Nil	0						0
	Seafood	Nil	0						0
	Meat and Poultry	chicken, egg, pork	1	N/A	0	N/A	0
	Outlet Category	Self-served Outlet	Spicy Hot Pot					Total	10
	Notes:
	Food Outlet No.	Zhongshan Tongshan First Floor Outlet S02
	Food Category	Species	Score	Healthier Option	Score	Price	Score	Quality	Score
	Grains	Nil	0	N/A	0	N/A	0
	Starchy Tubers	Nil	0
	Dry beans	red bean	1
	Vegetables	Nil	0						0
	Fruits	watermelon, orange, papaya, pineapple, kiwifruit, pear, banana, dates, apple, grapefruit, Hami melon, grape, peach, pitaya	3						3
	Seafood	Nil	0						0
	Meat and Poultry	Nil	0	N/A	0	N/A	0
	Outlet Category	Self-served Outlet	Fruit Bar					Total	7
	Notes:
	Food Outlet No.	Zhongshan Tongshan First Floor Outlet S03
	Food Category	Species	Score	Healthier Option	Score	Price	Score	Quality	Score
	Grains	wheat	0	N/A	0	N/A	0
	Starchy Tubers	potato, sweet potato, lotus root	2
	Dry beans	tofy (soy bean)	1
	Vegetables	crown daisy, Romaine lettuce, lettuce, broccoli, endive, spinach, shiitake mushroom, oyster mushroom, enoki mushroom, cabbage, daikon, beansprouts, bok choi, red cabbage, wood ear	3						3
	Fruits	Nil	0						0
	Seafood	Nil	0						0
	Meat and Poultry	pork	0	N/A	0	N/A	0
	Outlet Category	Self-served Outlet	Spicy Hot Pot					Total	9
	Notes:
	Food Outlet No.	Zhongshan Tongshan First Floor Outlet S04
	Food Category	Species	Score	Healthier Option	Score	Price	Score	Quality	Score
	Grains	Nil	0	N/A	0	N/A	0
	Starchy Tubers	potato, lotus root, sweet potato	2
	Dry beans	tofu (soy bean)	1
	Vegetables	enoki mushroom, oyster mushroom, cauliflower	1						3
	Fruits	Nil	0						0
	Seafood	Nil	0						0
	Meat and Poultry	egg	0	N/A	0	N/A	0
	Outlet Category	Self-served Outlet	Spicy Hot Pot					Total	7
	Notes: This outlet is a variation of spicy hot pot. The major difference is the seasoning of the hot pot soup.
	Food Outlet No.	Zhongshan Tongshan First Floor Outlet S05
	Food Category	Species	Score	Healthier Option	Score	Price	Score	Quality	Score
	Grains	rice, wheat	1	N/A	0	N/A	0
	Starchy Tubers	sweet potato, potato, lotus root	2
	Dry beans	tofu (soy bean)	1
	Vegetables	lettuce, broccoli, spinach, shiitake mushroom, oyster mushroom, enoki mushroom, cabbage, daikon, beansprouts, bok choi, wood ear, wax gourd, kelp	3						3
	Fruits	Nil	0						0
	Seafood	basa, squid	1						3
	Meat and Poultry	beef, chicken, egg, pork	2	N/A	0	N/A	0
	Outlet Category	Self-served Outlet	Spicy Hot Pot					Total	16
	Notes: This outlet is a variation of spicy hot pot. The customer still picks everything by himself but also water-boil by himself.
	Food Outlet No.	Zhongshan Basement Canteen Outlet S06
	Food Category	Species	Score	Healthier Option	Score	Price	Score	Quality	Score
	Grains	rice, wheat	1	N/A	0	N/A	0
	Starchy Tubers	potato	1
	Dry beans	Nil	0
	Vegetables	cabbage, celery, celtuce, broccoli, king trumphet mushroom	2						3
	Fruits	strawberry, watermelon, pineapple, pitaya, peach, pear	3						3
	Seafood	Nil	0						0
	Meat and Poultry	egg, chicken, pork	1	N/A	0	N/A	0
	Outlet Category	Self-served Outlet	Buffet Restaurant					Total	14
	Notes: This is the only buffet restaurant and the menu may change from day to day.
	Food Outlet No.	Zhongshan Basement Canteen Outlet S07
	Food Category	Species	Score	Healthier Option	Score	Price	Score	Quality	Score
	Grains	maize, wheat	1	N/A	0	N/A	0
	Starchy Tubers	potato, sweet potato, lotus root	2
	Dry beans	tofu (soy bean)	1
	Vegetables	wax gourd, kelp, cabbage, lettuce, bok choi, coriander, enoki mushroom, shiitake mushroom, white beech mushroom, beansprouts, Romaine lettuce, spinach, broccoli	3						3
	Fruits	Nil	0						0
	Seafood	Nil	0						0
	Meat and Poultry	pork	0	N/A	0	N/A	0
	Outlet Category	Self-served Outlet	Spicy Hot Pot					Total	10
	Notes:
	Food Outlet No.	Zhongshan Tongshan Ground Floor Beverage Outlet B01
	Food Category	Species	Score	Healthier Option	Score	Price	Score	Quality	Score
	Grains	mixed grains (grinded)	1	whole grain	2	higher	-1
	Starchy Tubers	Nil	0
	Dry beans	soy bean, red bean, green bean	2
	Vegetables	Nil	0						0
	Fruits	Nil	0						0
	Seafood	Nil	0						0
	Meat and Poultry	Nil	0	N/A	0	N/A	0
	Outlet Category	Beverage Outlet	Plant Protein-Based					Total	4
	Notes: All soy bean beverages sold at this outlet contain added sucrose.
	Food Outlet No.	Zhongshan Tongshan First Floor Beverage Outlet B02
	Food Category	Species	Score	Healthier Option	Score	Price	Score	Quality	Score
	Grains	Nil	0	N/A	0	N/A	0
	Starchy Tubers	taro	1
	Dry beans	red bean	1
	Vegetables	Nil	0						0
	Fruits	peach, grape, grapefruit, passionfruit, pineapple, mango	2						3
	Seafood	Nil	0						0
	Meat and Poultry	Nil	0	N/A	0	N/A	0
	Outlet Category	Beverage Outlet	Milk Tea					Total	7
	Notes: Some options come with authentic fruit pieces while others are only artificially flavoured.

## Sheet: Summary
	Outlet No.	Location	Major Category	Sub-category	Grains	Starchy Tubers	Dry beans	Vegetables	Fruits	Seafood	Meat and Poultry	Quality	Total Score	Healthier Option	Price					2		Beverage Outlet	Milk Tea
	C01	Tongshan Ground Floor	Canteen Outlet	Creperie	1	1	0	1	0	0	1	3	7							3		Beverage Outlet	Plant Protein-based
	C02	Tongshan Ground Floor	Canteen Outlet	Noodles & Vermicelli	0	1	0	1	0	0	1	2	5							4		Canteen Outlet	Burgers & Fried Food
	C03	Tongshan Ground Floor	Canteen Outlet	Creperie/Rice - Hot Dishes	1	0	0	1	0	0	1	3	6							4		Canteen Outlet	Burgers & Fried Food
	C04	Tongshan Ground Floor	Canteen Outlet	Rice - Hot Dishes	1	1	1	3	0	1	2	6	16	beef	higher					5		Canteen Outlet	Creperie
	C05	Tongshan Ground Floor	Canteen Outlet	Noodles & Vermicelli/Stuffed Buns & Dumplings	1	0	0	1	0	0	1	3	6							5		Canteen Outlet	Creperie
	C06	Tongshan Ground Floor	Canteen Outlet	Rice - Hot Dishes	1	2	1	3	0	0	1	3	11							5		Canteen Outlet	Creperie
	C07	Tongshan Ground Floor	Canteen Outlet	Creperie	1	1	0	1	0	0	1	3	7							5		Canteen Outlet	Creperie
	C08	Tongshan Ground Floor	Canteen Outlet	Creperie	0	0	0	1	1	0	1	5	8							5		Canteen Outlet	Creperie
	C09	Tongshan Ground Floor	Canteen Outlet	Stuffed Buns & Dumplings	0	0	0	1	0	0	0	3	4							5		Canteen Outlet	Creperie
	C10	Tongshan Ground Floor	Canteen Outlet	Creperie/Rice - Hot Dishes	1	1	1	2	0	0	1	3	9							5		Canteen Outlet	Creperie
	C11	Tongshan Ground Floor	Canteen Outlet	Noodles & Vermicelli	0	1	1	2	0	0	1	3	8							6		Canteen Outlet	Creperie
	C12	Tongshan Ground Floor	Canteen Outlet	Creperie	1	1	0	1	0	0	1	3	8	mixed grains	higher					6		Canteen Outlet	Creperie
	C13	Tongshan Ground Floor	Canteen Outlet	Stuffed Buns & Dumplings	0	0	0	2	0	0	1	3	6							6		Canteen Outlet	Creperie/Rice - Hot Dishes
	C14	Tongshan Ground Floor	Canteen Outlet	Noodles & Vermicelli	1	0	0	1	0	0	2	3	7							6		Canteen Outlet	Creperie/Rice - Hot Dishes
	C15	Tongshan First Floor	Canteen Outlet	Rice - Hot Dishes	0	1	1	2	0	1	2	6	13							6		Canteen Outlet	Noodles & Vermicelli
	C16	Tongshan First Floor	Canteen Outlet	Rice - Hot Dishes	0	1	0	1	0	0	0	3	5							6		Canteen Outlet	Noodles & Vermicelli
	C17	Tongshan First Floor	Canteen Outlet	Noodles & Vermicelli	0	1	0	1	0	0	1	3	6							6		Canteen Outlet	Noodles & Vermicelli
	C18	Tongshan First Floor	Canteen Outlet	Creperie	0	0	0	1	0	0	1	3	5							6		Canteen Outlet	Noodles & Vermicelli
	C19	Tongshan First Floor	Canteen Outlet	Noodles & Vermicelli	1	1	0	2	0	0	1	3	8							6		Canteen Outlet	Noodles & Vermicelli
	C20	Tongshan First Floor	Canteen Outlet	Noodles & Vermicelli	0	1	0	1	0	0	1	3	6							6		Canteen Outlet	Noodles & Vermicelli
	C21	Tongshan First Floor	Canteen Outlet	Creperie	0	0	1	1	0	0	1	3	6							6		Canteen Outlet	Noodles & Vermicelli
	C22	Tongshan First Floor	Canteen Outlet	Stuffed Buns & Dumplings	1	0	0	1	0	0	0	3	5							6		Canteen Outlet	Noodles & Vermicelli
	C23	Tongshan First Floor	Canteen Outlet	Noodles & Vermicelli	0	0	1	1	0	0	0	3	5							7		Canteen Outlet	Noodles & Vermicelli
	C24	Tongshan First Floor	Canteen Outlet	Burgers & Fried Food	0	2	1	1	1	0	1	5	11							7		Canteen Outlet	Noodles & Vermicelli
	C25	Tongshan First Floor	Canteen Outlet	Rice - Hot Dish	0	1	1	2	0	0	1	3	8							7		Canteen Outlet	Noodles & Vermicelli
	C26	Tongshan First Floor	Canteen Outlet	Noodles & Vermicelli	0	0	0	1	0	0	1	3	5							7		Canteen Outlet	Noodles & Vermicelli
	C27	Tongshan First Floor	Canteen Outlet	Rice - Hot Dishes	0	1	0	1	0	0	1	3	6							7		Canteen Outlet	Noodles & Vermicelli
	C28	Tongshan First Floor	Canteen Outlet	Rice - Hot Dishes	1	0	0	2	0	1	1	6	11							8		Canteen Outlet	Noodles & Vermicelli
	C29	Tongshan First Floor	Canteen Outlet	Noodles & Vermicelli/Stuffed Buns & Dumplings	1	0	0	1	0	0	1	3	6							8		Canteen Outlet	Noodles & Vermicelli/Stuffed Buns & Dumplings
	C30	Tongshan First Floor	Canteen Outlet	Rice - Hot Dishes/Noodles & Vermicelli	1	1	0	2	0	0	1	3	9	lean beef	higher					8		Canteen Outlet	Noodles & Vermicelli/Stuffed Buns & Dumplings
	C31	Basement Canteen	Canteen Outlet	Noodles & Vermicelli	0	1	0	1	0	0	2	2	6							8		Canteen Outlet	Rice - Hot Dish
	C32	Basement Canteen	Canteen Outlet	Noodles & Vermicelli	0	1	0	1	0	0	1	3	6							8		Canteen Outlet	Rice - Hot Dishes
	C33	Basement Canteen	Canteen Outlet	Creperie	1	0	1	0	0	0	1	0	3							8		Canteen Outlet	Rice - Hot Dishes
	C34	Basement Canteen	Canteen Outlet	Rice - Hot Dishes/Noodles & Vermicelli	1	1	1	1	0	0	2	3	9							9		Canteen Outlet	Rice - Hot Dishes
	C35	Basement Canteen	Canteen Outlet	Noodles & Vermicelli	0	0	1	1	0	0	0	3	5							9		Canteen Outlet	Rice - Hot Dishes
	C36	Basement Canteen	Canteen Outlet	Noodles & Vermicelli	0	0	0	1	0	0	0	3	4							9		Canteen Outlet	Rice - Hot Dishes
	C37	Basement Canteen	Canteen Outlet	Creperie	0	1	0	0	0	0	1	0	2							9		Canteen Outlet	Rice - Hot Dishes
	C38	Basement Canteen	Canteen Outlet	Noodles & Vermicelli	0	1	0	1	0	0	1	3	6							10		Canteen Outlet	Rice - Hot Dishes
	C39	Basement Canteen	Canteen Outlet	Rice - Hot Dishes	1	1	1	3	0	0	2	3	11							10		Canteen Outlet	Rice - Hot Dishes
	C40	Basement Canteen	Canteen Outlet	Rice - Hot Dishes	0	1	0	1	0	0	1	3	6							10		Canteen Outlet	Rice - Hot Dishes/Noodles & Vermicelli
	C41	Basement Canteen	Canteen Outlet	Noodles & Vermicelli	1	0	0	2	0	1	1	6	11							11		Canteen Outlet	Rice - Hot Dishes/Noodles & Vermicelli
	C42	Basement Canteen	Canteen Outlet	Creperie	1	1	0	2	0	0	1	3	8							11		Canteen Outlet	Stuffed Buns & Dumplings
	C43	Basement Canteen	Canteen Outlet	Burgers & Fried Food	0	1	1	1	0	1	0	6	10							11		Canteen Outlet	Stuffed Buns & Dumplings
	S01	Tongshan Ground Floor	Self-served Outlet	Spicy Hot Pot	0	2	1	3	0	0	1	3	10							11		Canteen Outlet	Stuffed Buns & Dumplings
	S02	Tongshan First Floor	Self-served Outlet	Fruit Bar	0	0	1	0	3	0	0	3	7							11		Self-served Outlet	Buffet Restaurant
	S03	Tongshan First Floor	Self-served Outlet	Spicy Hot Pot	0	2	1	3	0	0	0	3	9							13		Self-served Outlet	Fruit Bar
	S04	Tongshan First Floor	Self-served Outlet	Spicy Hot Pot	0	2	1	1	0	0	0	3	7							14		Self-served Outlet	Spicy Hot Pot
	S05	Tongshan First Floor	Self-served Outlet	Spicy Hot Pot	1	2	1	3	0	1	2	6	16							16		Self-served Outlet	Spicy Hot Pot
	S06	Basement Canteen	Self-served Outlet	Buffet Restaurant	1	1	0	2	3	0	1	6	14							16		Self-served Outlet	Spicy Hot Pot
	S07	Basement Canteen	Self-served Outlet	Spicy Hot Pot	1	2	1	3	0	0	0	3	10	whole grain	higher							Self-served Outlet	Spicy Hot Pot
	B01	Tongshan Ground Floor	Beverage Outlet	Plant Protein-based	1	0	2	0	0	0	0	0	4	whole grain	higher							Self-served Outlet	Spicy Hot Pot
	B02	Tongshan First Floor	Beverage Outlet	Milk Tea	0	1	1	0	2	0	0	3	7

## Sheet: Sheet1
Grains vs. Starchy Tubers	0.9971
Grains vs. Dry beans	0.5747
Grains vs. Vegetables	<0.0001
Grains vs. Fruits	0.0052
Grains vs. Seafood	0.0017
Grains vs. Meat and Poultry	<0.0001
Starchy Tubers vs. Dry beans	0.2238
Starchy Tubers vs. Vegetables	<0.000
Starchy Tubers vs. Fruits	0.0005
Starchy Tubers vs. Seafood	0.0001
Starchy Tubers vs. Meat and Poultry	<0.0001
Dry beans vs. Vegetables	<0.0001
Dry beans vs. Fruits	0.4756
Dry beans vs. Seafood	0.2968
Dry beans vs. Meat and Poultry	<0.0001
Vegetables vs. Fruits	<0.0001
Vegetables vs. Seafood	<0.0001
Vegetables vs. Meat and Poultry	>0.9999
Fruits vs. Seafood	>0.9999
Fruits vs. Meat and Poultry	<0.0001
Seafood vs. Meat and Poultry	<0.0001
