# Supplementary material for: Assessing food availability and healthier options in an urban Chinese university: a case study using the Chinese Nutrition Environment Measurement Survey for Stores (C-NEMS-S)
Source: BMC Public Health. 2024 Jan 2;24:15. doi: 10.1186/s12889-023-17415-8 (PMC10759656; doi:10.1186/s12889-023-17415-8)
Supplement: Supplementary file 1 — Additional file 1. [file 12889_2023_17415_MOESM1_ESM.zip › Inter-rater reliability 20 Apr 2023.xlsx]

## Sheet: Xingbo
	Outlet No.	Location	Major Category	Sub-category	Grains	Starchy Tubers	Dry beans	Vegetables	Fruits	Seafood	Meat and Poultry	Quality	Total Score	Healthier Option	Price
	C01	Tongshan Ground Floor	Canteen Outlet	Creperie	1	1	0	1	0	0	1	3	7
	C02	Tongshan Ground Floor	Canteen Outlet	Noodles & Vermicelli	0	1	0	1	0	0	1	2	5
	C03	Tongshan Ground Floor	Canteen Outlet	Creperie/Rice - Hot Dishes	1	0	0	1	0	0	1	3	6
	C04	Tongshan Ground Floor	Canteen Outlet	Rice - Hot Dishes	1	1	1	3	0	1	2	6	16	beef	higher
	C05	Tongshan Ground Floor	Canteen Outlet	Noodles & Vermicelli/Stuffed Buns & Dumplings	1	0	0	1	0	0	1	3	6
	C06	Tongshan Ground Floor	Canteen Outlet	Rice - Hot Dishes	1	2	1	3	0	0	1	3	11
	C07	Tongshan Ground Floor	Canteen Outlet	Creperie	1	1	0	1	0	0	1	3	7
	C08	Tongshan Ground Floor	Canteen Outlet	Creperie	0	0	0	1	1	0	1	5	8
	C09	Tongshan Ground Floor	Canteen Outlet	Stuffed Buns & Dumplings	0	0	0	1	0	0	0	3	4
	C10	Tongshan Ground Floor	Canteen Outlet	Creperie/Rice - Hot Dishes	1	1	1	2	0	0	1	3	9
	C11	Tongshan Ground Floor	Canteen Outlet	Noodles & Vermicelli	0	1	1	2	0	0	1	3	8
	C12	Tongshan Ground Floor	Canteen Outlet	Creperie	1	1	0	1	0	0	1	3	8	mixed grains	higher
	C13	Tongshan Ground Floor	Canteen Outlet	Stuffed Buns & Dumplings	0	0	0	2	0	0	1	3	6
	C14	Tongshan Ground Floor	Canteen Outlet	Noodles & Vermicelli	1	0	0	1	0	0	2	3	7
	C15	Tongshan First Floor	Canteen Outlet	Rice - Hot Dishes	0	1	1	2	0	1	2	6	13
	C16	Tongshan First Floor	Canteen Outlet	Rice - Hot Dishes	0	1	0	1	0	0	0	3	5
	C17	Tongshan First Floor	Canteen Outlet	Noodles & Vermicelli	0	1	0	1	0	0	1	3	6
	C18	Tongshan First Floor	Canteen Outlet	Creperie	0	0	0	1	0	0	1	3	5
	C19	Tongshan First Floor	Canteen Outlet	Noodles & Vermicelli	1	1	0	2	0	0	1	3	8
	C20	Tongshan First Floor	Canteen Outlet	Noodles & Vermicelli	0	1	0	1	0	0	1	3	6
	C21	Tongshan First Floor	Canteen Outlet	Creperie	0	0	1	1	0	0	1	3	6
	C22	Tongshan First Floor	Canteen Outlet	Stuffed Buns & Dumplings	1	0	0	1	0	0	0	3	5
	C23	Tongshan First Floor	Canteen Outlet	Noodles & Vermicelli	0	0	1	1	0	0	0	3	5
	C24	Tongshan First Floor	Canteen Outlet	Burgers & Fried Food	0	2	1	1	1	0	1	5	11
	C25	Tongshan First Floor	Canteen Outlet	Rice - Hot Dish	0	1	1	2	0	0	1	3	8
	C26	Tongshan First Floor	Canteen Outlet	Noodles & Vermicelli	0	0	0	1	0	0	1	3	5
	C27	Tongshan First Floor	Canteen Outlet	Rice - Hot Dishes	0	1	0	1	0	0	1	3	6
	C28	Tongshan First Floor	Canteen Outlet	Rice - Hot Dishes	1	0	0	2	0	1	1	6	11
	C29	Tongshan First Floor	Canteen Outlet	Noodles & Vermicelli/Stuffed Buns & Dumplings	1	0	0	1	0	0	1	3	6
	C30	Tongshan First Floor	Canteen Outlet	Rice - Hot Dishes/Noodles & Vermicelli	1	1	0	2	0	0	1	3	9	lean beef	higher
	C31	Basement Canteen	Canteen Outlet	Noodles & Vermicelli	0	1	0	1	0	0	2	2	6
	C32	Basement Canteen	Canteen Outlet	Noodles & Vermicelli	0	1	0	1	0	0	1	3	6
	C33	Basement Canteen	Canteen Outlet	Creperie	1	0	1	0	0	0	1	0	3
	C34	Basement Canteen	Canteen Outlet	Rice - Hot Dishes/Noodles & Vermicelli	1	1	1	1	0	0	2	3	9
	C35	Basement Canteen	Canteen Outlet	Noodles & Vermicelli	0	0	1	1	0	0	0	3	5
	C36	Basement Canteen	Canteen Outlet	Noodles & Vermicelli	0	0	0	1	0	0	0	3	4
	C37	Basement Canteen	Canteen Outlet	Creperie	0	1	0	0	0	0	1	0	2
	C38	Basement Canteen	Canteen Outlet	Noodles & Vermicelli	0	1	0	1	0	0	1	3	6
	C39	Basement Canteen	Canteen Outlet	Rice - Hot Dishes	1	1	1	3	0	0	2	3	11
	C40	Basement Canteen	Canteen Outlet	Rice - Hot Dishes	0	1	0	1	0	0	1	3	6
	C41	Basement Canteen	Canteen Outlet	Noodles & Vermicelli	1	0	0	2	0	1	1	6	11
	C42	Basement Canteen	Canteen Outlet	Creperie	1	1	0	2	0	0	1	3	8
	C43	Basement Canteen	Canteen Outlet	Burgers & Fried Food	0	1	1	1	0	1	0	6	10
	S01	Tongshan Ground Floor	Self-served Outlet	Spicy Hot Pot	0	2	1	3	0	0	1	3	10
	S02	Tongshan First Floor	Self-served Outlet	Fruit Bar	0	0	1	0	3	0	0	3	7
	S03	Tongshan First Floor	Self-served Outlet	Spicy Hot Pot	0	2	1	3	0	0	0	3	9
	S04	Tongshan First Floor	Self-served Outlet	Spicy Hot Pot	0	2	1	1	0	0	0	3	7
	S05	Tongshan First Floor	Self-served Outlet	Spicy Hot Pot	1	2	1	3	0	1	2	6	16
	S06	Basement Canteen	Self-served Outlet	Buffet Restaurant	1	1	0	2	3	0	1	6	14
	S07	Basement Canteen	Self-served Outlet	Spicy Hot Pot	1	2	1	3	0	0	0	3	10	whole grain	higher
				Xingbo	22	39	20	72	8	6	46	167	383
				Haiyue	38	42	28	71	7	7	53	162	408
				Hendra	23	37	21	74	8	6	47	164	387

## Sheet: Haiyue
	Outlet No.	Location	Major Category	Sub-category	Grains	Starchy Tubers	Dry beans	Vegetables	Fruits	Seafood	Meat and Poultry	Quality	Total Score	Healthier Option	Price
	C01	Tongshan Ground Floor	Canteen Outlet	Creperie	1	1	0	1	0	0	1	3	7
	C02	Tongshan Ground Floor	Canteen Outlet	Noodles & Vermicelli	0	1	0	1	0	0	1	2	5
	C03	Tongshan Ground Floor	Canteen Outlet	Creperie/Rice - Hot Dishes	3	0	0	1	0	0	1	3	8	玉米	等于
	C04	Tongshan Ground Floor	Canteen Outlet	Rice - Hot Dishes	4	2	1	3	0	1	3	6	20	玉米/牛肉	低/高
	C05	Tongshan Ground Floor	Canteen Outlet	Noodles & Vermicelli/Stuffed Buns & Dumplings	0	1	0	1	0	0	1	3	6
	C06	Tongshan Ground Floor	Canteen Outlet	Rice - Hot Dishes	2	2	1	3	0	0	3	3	14	玉米、小米/鸡胸肉	高/持平
	C07	Tongshan Ground Floor	Canteen Outlet	Creperie	2	1	0	1	0	0	1	3	8	小米	高/持平
	C08	Tongshan Ground Floor	Canteen Outlet	Creperie	1	0	0	0	1	0	1	6	9
	C09	Tongshan Ground Floor	Canteen Outlet	Stuffed Buns & Dumplings	0	0	1	1	0	0	0	3	5
	C10	Tongshan Ground Floor	Canteen Outlet	Creperie/Rice - Hot Dishes	2	1	1	2	0	0	1	3	10	小米	高/持平
	C11	Tongshan Ground Floor	Canteen Outlet	Noodles & Vermicelli	0	1	1	2	0	0	1	2	7
	C12	Tongshan Ground Floor	Canteen Outlet	Creperie	1	1	0	1	0	0	2	3	8
	C13	Tongshan Ground Floor	Canteen Outlet	Stuffed Buns & Dumplings	0	1	0	2	0	1	1	5	10
	C14	Tongshan Ground Floor	Canteen Outlet	Noodles & Vermicelli	0	1	1	1	0	0	1	2	6
	C15	Tongshan First Floor	Canteen Outlet	Rice - Hot Dishes	1	1	1	2	0	1	2	5	13
	C16	Tongshan First Floor	Canteen Outlet	Rice - Hot Dishes	0	1	0	1	0	0	0	3	5
	C17	Tongshan First Floor	Canteen Outlet	Noodles & Vermicelli	1	0	0	1	0	0	2	3	7
	C18	Tongshan First Floor	Canteen Outlet	Creperie	1	0	0	1	0	0	1	3	6
	C19	Tongshan First Floor	Canteen Outlet	Noodles & Vermicelli	1	1	1	2	0	0	1	2	8
	C20	Tongshan First Floor	Canteen Outlet	Noodles & Vermicelli	1	1	1	1	0	0	1	2	7
	C21	Tongshan First Floor	Canteen Outlet	Creperie	1	0	1	1	0	0	1	3	7
	C22	Tongshan First Floor	Canteen Outlet	Stuffed Buns & Dumplings	1	0	0	1	0	0	0	3	5
	C23	Tongshan First Floor	Canteen Outlet	Noodles & Vermicelli	0	0	1	1	0	0	1	2	5
	C24	Tongshan First Floor	Canteen Outlet	Burgers & Fried Food	0	2	1	1	1	0	1	5	11
	C25	Tongshan First Floor	Canteen Outlet	Rice - Hot Dish	1	1	1	1	0	0	1	3	8
	C26	Tongshan First Floor	Canteen Outlet	Noodles & Vermicelli	1	0	0	1	0	0	1	3	6
	C27	Tongshan First Floor	Canteen Outlet	Rice - Hot Dishes	0	1	0	2	0	0	1	2	6
	C28	Tongshan First Floor	Canteen Outlet	Rice - Hot Dishes	1	2	1	2	0	1	1	6	14
	C29	Tongshan First Floor	Canteen Outlet	Noodles & Vermicelli/Stuffed Buns & Dumplings	1	0	0	2	0	0	1	2	6
	C30	Tongshan First Floor	Canteen Outlet	Rice - Hot Dishes/Noodles & Vermicelli	0	1	0	2	0	0	2	2	7
	C31	Basement Canteen	Canteen Outlet	Noodles & Vermicelli	1	1	1	2	0	0	2	2	9
	C32	Basement Canteen	Canteen Outlet	Noodles & Vermicelli	0	1	0	1	0	0	1	3	6
	C33	Basement Canteen	Canteen Outlet	Creperie	2	0	1	1	0	0	1	3	8	玉米	高
	C34	Basement Canteen	Canteen Outlet	Rice - Hot Dishes/Noodles & Vermicelli	1	1	1	1	0	0	2	3	9
	C35	Basement Canteen	Canteen Outlet	Noodles & Vermicelli	0	0	1	1	0	0	0	3	5
	C36	Basement Canteen	Canteen Outlet	Noodles & Vermicelli	0	0	0	1	0	0	0	3	4
	C37	Basement Canteen	Canteen Outlet	Creperie	1	1	0	0	0	0	1	0	3
	C38	Basement Canteen	Canteen Outlet	Noodles & Vermicelli	1	0	1	1	0	0	1	3	7
	C39	Basement Canteen	Canteen Outlet	Rice - Hot Dishes	1	1	1	2	0	0	2	3	10
	C40	Basement Canteen	Canteen Outlet	Rice - Hot Dishes	0	1	0	1	0	0	1	3	6
	C41	Basement Canteen	Canteen Outlet	Noodles & Vermicelli	0	0	0	1	0	1	1	6	9
	C42	Basement Canteen	Canteen Outlet	Creperie	1	1	1	2	0	0	1	3	9
	C43	Basement Canteen	Canteen Outlet	Burgers & Fried Food	0	1	1	1	0	1	0	6	10
	S01	Tongshan Ground Floor	Self-served Outlet	Spicy Hot Pot	0	2	1	3	0	0	1	3	10
	S02	Tongshan First Floor	Self-served Outlet	Fruit Bar	0	0	1	0	3	0	0	2	6
	S03	Tongshan First Floor	Self-served Outlet	Spicy Hot Pot	0	2	1	3	0	0	0	3	9
	S04	Tongshan First Floor	Self-served Outlet	Spicy Hot Pot	0	2	1	1	0	0	0	3	7
	S05	Tongshan First Floor	Self-served Outlet	Spicy Hot Pot	1	2	1	3	0	1	2	6	16
	S06	Basement Canteen	Self-served Outlet	Buffet Restaurant	1	0	0	1	2	0	2	5	11
	S07	Basement Canteen	Self-served Outlet	Spicy Hot Pot	1	2	1	3	0	0	0	3	10
					38	42	28	71	7	7	53	162	408

## Sheet: Hendra
	Outlet No.	Location	Major Category	Sub-category	Grains	Starchy Tubers	Dry beans	Vegetables	Fruits	Seafood	Meat and Poultry	Quality	Total Score	Healthier Option	Price
	C01	Tongshan Ground Floor	Canteen Outlet	Creperie	1	1	0	1	0	0	1	3	7
	C02	Tongshan Ground Floor	Canteen Outlet	Noodles & Vermicelli	0	1	0	1	0	0	1	2	5
	C03	Tongshan Ground Floor	Canteen Outlet	Creperie/Rice - Hot Dishes	1	0	0	1	0	0	1	3	6
	C04	Tongshan Ground Floor	Canteen Outlet	Rice - Hot Dishes	1	1	1	3	0	1	2	6	16	beef	higher
	C05	Tongshan Ground Floor	Canteen Outlet	Noodles & Vermicelli/Stuffed Buns & Dumplings	1	0	0	1	0	0	1	3	6
	C06	Tongshan Ground Floor	Canteen Outlet	Rice - Hot Dishes	1	2	1	3	0	0	1	3	11
	C07	Tongshan Ground Floor	Canteen Outlet	Creperie	1	1	0	1	0	0	1	3	7
	C08	Tongshan Ground Floor	Canteen Outlet	Creperie	0	0	0	1	1	0	1	5	8
	C09	Tongshan Ground Floor	Canteen Outlet	Stuffed Buns & Dumplings	0	0	0	1	0	0	0	3	4
	C10	Tongshan Ground Floor	Canteen Outlet	Creperie/Rice - Hot Dishes	1	1	1	2	0	0	1	3	9
	C11	Tongshan Ground Floor	Canteen Outlet	Noodles & Vermicelli	0	1	1	2	0	0	1	3	8
	C12	Tongshan Ground Floor	Canteen Outlet	Creperie	1	1	0	1	0	0	1	3	8	mixed grains	higher
	C13	Tongshan Ground Floor	Canteen Outlet	Stuffed Buns & Dumplings	0	0	0	2	0	0	1	3	6
	C14	Tongshan Ground Floor	Canteen Outlet	Noodles & Vermicelli	1	0	0	1	0	0	2	3	7
	C15	Tongshan First Floor	Canteen Outlet	Rice - Hot Dishes	1	1	1	2	0	1	2	6	14
	C16	Tongshan First Floor	Canteen Outlet	Rice - Hot Dishes	0	1	0	1	0	0	0	3	5
	C17	Tongshan First Floor	Canteen Outlet	Noodles & Vermicelli	0	1	0	1	0	0	2	3	7
	C18	Tongshan First Floor	Canteen Outlet	Creperie	0	0	0	1	0	0	1	3	5
	C19	Tongshan First Floor	Canteen Outlet	Noodles & Vermicelli	1	1	0	2	0	0	1	3	8
	C20	Tongshan First Floor	Canteen Outlet	Noodles & Vermicelli	0	1	0	2	0	0	1	3	7
	C21	Tongshan First Floor	Canteen Outlet	Creperie	0	0	1	1	0	0	1	3	6
	C22	Tongshan First Floor	Canteen Outlet	Stuffed Buns & Dumplings	1	0	0	1	0	0	0	3	5
	C23	Tongshan First Floor	Canteen Outlet	Noodles & Vermicelli	0	0	1	1	0	0	0	3	5
	C24	Tongshan First Floor	Canteen Outlet	Burgers & Fried Food	0	2	1	1	1	0	1	5	11
	C25	Tongshan First Floor	Canteen Outlet	Rice - Hot Dish	0	1	1	2	0	0	1	3	8
	C26	Tongshan First Floor	Canteen Outlet	Noodles & Vermicelli	0	0	0	1	0	0	1	3	5
	C27	Tongshan First Floor	Canteen Outlet	Rice - Hot Dishes	0	1	0	1	0	0	1	3	6
	C28	Tongshan First Floor	Canteen Outlet	Rice - Hot Dishes	1	0	0	2	0	1	1	6	11
	C29	Tongshan First Floor	Canteen Outlet	Noodles & Vermicelli/Stuffed Buns & Dumplings	1	0	0	2	0	0	1	3	7
	C30	Tongshan First Floor	Canteen Outlet	Rice - Hot Dishes/Noodles & Vermicelli	1	1	0	2	0	0	1	3	9	lean beef	higher
	C31	Basement Canteen	Canteen Outlet	Noodles & Vermicelli	0	1	0	2	0	0	2	2	7
	C32	Basement Canteen	Canteen Outlet	Noodles & Vermicelli	0	1	0	1	0	0	1	3	6
	C33	Basement Canteen	Canteen Outlet	Creperie	1	0	1	0	0	0	1	0	3
	C34	Basement Canteen	Canteen Outlet	Rice - Hot Dishes/Noodles & Vermicelli	1	1	1	2	0	0	2	3	10
	C35	Basement Canteen	Canteen Outlet	Noodles & Vermicelli	0	0	1	1	0	0	0	3	5
	C36	Basement Canteen	Canteen Outlet	Noodles & Vermicelli	0	0	0	1	0	0	0	3	4
	C37	Basement Canteen	Canteen Outlet	Creperie	0	1	0	0	0	0	1	0	2
	C38	Basement Canteen	Canteen Outlet	Noodles & Vermicelli	0	1	0	1	0	0	1	3	6
	C39	Basement Canteen	Canteen Outlet	Rice - Hot Dishes	1	1	1	3	0	0	2	3	11
	C40	Basement Canteen	Canteen Outlet	Rice - Hot Dishes	0	1	0	2	0	0	1	3	7
	C41	Basement Canteen	Canteen Outlet	Noodles & Vermicelli	1	0	0	2	0	1	1	6	11
	C42	Basement Canteen	Canteen Outlet	Creperie	1	1	0	2	0	0	1	3	8
	C43	Basement Canteen	Canteen Outlet	Burgers & Fried Food	0	1	1	1	0	1	0	6	10
	S01	Tongshan Ground Floor	Self-served Outlet	Spicy Hot Pot	0	2	1	3	0	0	1	3	10
	S02	Tongshan First Floor	Self-served Outlet	Fruit Bar	0	0	1	0	3	0	0	3	7
	S03	Tongshan First Floor	Self-served Outlet	Spicy Hot Pot	0	2	1	3	0	0	0	3	9
	S04	Tongshan First Floor	Self-served Outlet	Spicy Hot Pot	0	2	1	1	0	0	0	3	7
	S05	Tongshan First Floor	Self-served Outlet	Spicy Hot Pot	1	2	1	3	0	1	2	6	16
	S06	Basement Canteen	Self-served Outlet	Buffet Restaurant	1	1	0	2	3	0	1	6	14
	S07	Basement Canteen	Self-served Outlet	Spicy Hot Pot	1	0	2	0	0	0	0	0	7	whole grain	higher
					23	37	21	74	8	6	47	164	387

## Sheet: REAL STATISTICS
Outlet	2	3	4	5	6	7	8	9	10	11	12	13	14	15	16	17	18	19	20
C01	0	0	0	0	0	3	0	0	0	0	0	0	0	0	0	0	0	0	0	m	3
C02	0	0	0	3	0	0	0	0	0	0	0	0	0	0	0	0	0	0	0	n	50
C03	0	0	0	0	2	0	1	0	0	0	0	0	0	0	0	0	0	0	0	pa	0.396437
C04	0	0	0	0	0	0	0	0	0	0	0	0	0	0	2	0	0	0	1	pe	0.116089
C05	0	0	0	0	3	0	0	0	0	0	0	0	0	0	0	0	0	0	0	kappa	0.317167
C06	0	0	0	0	0	0	0	0	0	2	0	0	1	0	0	0	0	0	0	s.e.
C07	0	0	0	0	0	2	1	0	0	0	0	0	0	0	0	0	0	0	0	z
C08	0	0	0	0	0	0	2	1	0	0	0	0	0	0	0	0	0	0	0	p-value
C09	0	0	2	1	0	0	0	0	0	0	0	0	0	0	0	0	0	0	0
C10	0	0	0	0	0	0	0	2	1	0	0	0	0	0	0	0	0	0	0	alpha
C11	0	0	0	0	0	1	2	0	0	0	0	0	0	0	0	0	0	0	0	lower
C12	0	0	0	0	0	0	3	0	0	0	0	0	0	0	0	0	0	0	0	upper
C13	0	0	0	0	2	0	0	0	1	0	0	0	0	0	0	0	0	0	0
C14	0	0	0	0	1	2	0	0	0	0	0	0	0	0	0	0	0	0	0
C15	0	0	0	0	0	0	0	0	0	0	0	2	1	0	0	0	0	0	0
C16	0	0	0	3	0	0	0	0	0	0	0	0	0	0	0	0	0	0	0
C17	0	0	0	0	1	2	0	0	0	0	0	0	0	0	0	0	0	0	0
C18	0	0	0	2	1	0	0	0	0	0	0	0	0	0	0	0	0	0	0
C19	0	0	0	0	0	0	3	0	0	0	0	0	0	0	0	0	0	0	0
C20	0	0	0	0	1	2	0	0	0	0	0	0	0	0	0	0	0	0	0
C21	0	0	0	0	2	1	0	0	0	0	0	0	0	0	0	0	0	0	0
C22	0	0	0	3	0	0	0	0	0	0	0	0	0	0	0	0	0	0	0
C23	0	0	0	3	0	0	0	0	0	0	0	0	0	0	0	0	0	0	0
C24	0	0	0	0	0	0	0	0	0	3	0	0	0	0	0	0	0	0	0
C25	0	0	0	0	0	0	3	0	0	0	0	0	0	0	0	0	0	0	0
C26	0	0	0	2	1	0	0	0	0	0	0	0	0	0	0	0	0	0	0
C27	0	0	0	0	3	0	0	0	0	0	0	0	0	0	0	0	0	0	0
C28	0	0	0	0	0	0	0	0	0	2	0	0	1	0	0	0	0	0	0
C29	0	0	0	0	2	1	0	0	0	0	0	0	0	0	0	0	0	0	0
C30	0	0	0	0	0	1	0	2	0	0	0	0	0	0	0	0	0	0	0
C31	0	0	0	0	1	1	0	1	0	0	0	0	0	0	0	0	0	0	0
C32	0	0	0	0	3	0	0	0	0	0	0	0	0	0	0	0	0	0	0
C33	0	2	0	0	0	0	1	0	0	0	0	0	0	0	0	0	0	0	0
C34	0	0	0	0	0	0	0	2	1	0	0	0	0	0	0	0	0	0	0
C35	0	0	0	3	0	0	0	0	0	0	0	0	0	0	0	0	0	0	0
C36	0	0	3	0	0	0	0	0	0	0	0	0	0	0	0	0	0	0	0
C37	2	1	0	0	0	0	0	0	0	0	0	0	0	0	0	0	0	0	0
C38	0	0	0	0	2	1	0	0	0	0	0	0	0	0	0	0	0	0	0
C39	0	0	0	0	0	0	0	0	1	2	0	0	0	0	0	0	0	0	0
C40	0	0	0	0	2	1	0	0	0	0	0	0	0	0	0	0	0	0	0
C41	0	0	0	0	0	0	0	1	0	2	0	0	0	0	0	0	0	0	0
C42	0	0	0	0	0	0	2	1	0	0	0	0	0	0	0	0	0	0	0
C43	0	0	0	0	0	0	0	0	3	0	0	0	0	0	0	0	0	0	0
S01	0	0	0	0	0	0	0	0	3	0	0	0	0	0	0	0	0	0	0
S02	0	0	0	0	1	2	0	0	0	0	0	0	0	0	0	0	0	0	0
S03	0	0	0	0	0	0	0	3	0	0	0	0	0	0	0	0	0	0	0
S04	0	0	0	0	0	3	0	0	0	0	0	0	0	0	0	0	0	0	0
S05	0	0	0	0	0	0	0	0	0	0	0	0	0	0	3	0	0	0	0
S06	0	0	0	0	0	0	0	0	0	1	0	0	2	0	0	0	0	0	0
S07	0	0	0	0	0	0	0	0	3	0	0	0	0	0	0	0	0	0	0
q	0.0133333	0.02	0.0333333	0.133333	0.186667	0.153333	0.12	0.0866667	0.0866667	0.08	0	0.0133333	0.0333333	0	0.0333333	0	0	0	0.00666667
b

## Sheet: Geeksforgeeks
Outlet	Xingbo	Hendra	Haiyue	2	3	4	5	6	7	8	9	10	11	12	13	14	15	16	17	18	19	20		Sum	Sum sq. c	Sum sq. c / 3*2
C01	7	7	7	0	0	0	0	0	3	0	0	0	0	0	0	0	0	0	0	0	0	0		3	6	1
C02	5	5	5	0	0	0	3	0	0	0	0	0	0	0	0	0	0	0	0	0	0	0		3	6	1
C03	6	6	8	0	0	0	0	2	0	1	0	0	0	0	0	0	0	0	0	0	0	0		3	2	0.333333
C04	16	16	20	0	0	0	0	0	0	0	0	0	0	0	0	0	0	2	0	0	0	1		3	2	0.333333
C05	6	6	6	0	0	0	0	3	0	0	0	0	0	0	0	0	0	0	0	0	0	0		3	6	1
C06	11	11	14	0	0	0	0	0	0	0	0	0	2	0	0	1	0	0	0	0	0	0		3	2	0.333333
C07	7	7	8	0	0	0	0	0	2	1	0	0	0	0	0	0	0	0	0	0	0	0		3	2	0.333333
C08	8	8	9	0	0	0	0	0	0	2	1	0	0	0	0	0	0	0	0	0	0	0		3	2	0.333333
C09	4	4	5	0	0	2	1	0	0	0	0	0	0	0	0	0	0	0	0	0	0	0		3	2	0.333333
C10	9	9	10	0	0	0	0	0	0	0	2	1	0	0	0	0	0	0	0	0	0	0		3	2	0.333333
C11	8	8	7	0	0	0	0	0	1	2	0	0	0	0	0	0	0	0	0	0	0	0		3	2	0.333333
C12	8	8	8	0	0	0	0	0	0	3	0	0	0	0	0	0	0	0	0	0	0	0		3	6	1
C13	6	6	10	0	0	0	0	2	0	0	0	1	0	0	0	0	0	0	0	0	0	0		3	2	0.333333
C14	7	7	6	0	0	0	0	1	2	0	0	0	0	0	0	0	0	0	0	0	0	0		3	2	0.333333
C15	13	14	13	0	0	0	0	0	0	0	0	0	0	0	2	1	0	0	0	0	0	0		3	2	0.333333
C16	5	5	5	0	0	0	3	0	0	0	0	0	0	0	0	0	0	0	0	0	0	0		3	6	1
C17	6	7	7	0	0	0	0	1	2	0	0	0	0	0	0	0	0	0	0	0	0	0		3	2	0.333333
C18	5	5	6	0	0	0	2	1	0	0	0	0	0	0	0	0	0	0	0	0	0	0		3	2	0.333333
C19	8	8	8	0	0	0	0	0	0	3	0	0	0	0	0	0	0	0	0	0	0	0		3	6	1
C20	6	7	7	0	0	0	0	1	2	0	0	0	0	0	0	0	0	0	0	0	0	0		3	2	0.333333
C21	6	6	7	0	0	0	0	2	1	0	0	0	0	0	0	0	0	0	0	0	0	0		3	2	0.333333
C22	5	5	5	0	0	0	3	0	0	0	0	0	0	0	0	0	0	0	0	0	0	0		3	6	1
C23	5	5	5	0	0	0	3	0	0	0	0	0	0	0	0	0	0	0	0	0	0	0		3	6	1
C24	11	11	11	0	0	0	0	0	0	0	0	0	3	0	0	0	0	0	0	0	0	0		3	6	1
C25	8	8	8	0	0	0	0	0	0	3	0	0	0	0	0	0	0	0	0	0	0	0		3	6	1
C26	5	5	6	0	0	0	2	1	0	0	0	0	0	0	0	0	0	0	0	0	0	0		3	2	0.333333
C27	6	6	6	0	0	0	0	3	0	0	0	0	0	0	0	0	0	0	0	0	0	0		3	6	1
C28	11	11	14	0	0	0	0	0	0	0	0	0	2	0	0	1	0	0	0	0	0	0		3	2	0.333333
C29	6	7	6	0	0	0	0	2	1	0	0	0	0	0	0	0	0	0	0	0	0	0		3	2	0.333333
C30	9	9	7	0	0	0	0	0	1	0	2	0	0	0	0	0	0	0	0	0	0	0		3	2	0.333333
C31	6	7	9	0	0	0	0	1	1	0	1	0	0	0	0	0	0	0	0	0	0	0		3	0	0
C32	6	6	6	0	0	0	0	3	0	0	0	0	0	0	0	0	0	0	0	0	0	0		3	6	1
C33	3	3	8	0	2	0	0	0	0	1	0	0	0	0	0	0	0	0	0	0	0	0		3	2	0.333333
C34	9	10	9	0	0	0	0	0	0	0	2	1	0	0	0	0	0	0	0	0	0	0		3	2	0.333333
C35	5	5	5	0	0	0	3	0	0	0	0	0	0	0	0	0	0	0	0	0	0	0		3	6	1
C36	4	4	4	0	0	3	0	0	0	0	0	0	0	0	0	0	0	0	0	0	0	0		3	6	1
C37	2	2	3	2	1	0	0	0	0	0	0	0	0	0	0	0	0	0	0	0	0	0		3	2	0.333333
C38	6	6	7	0	0	0	0	2	1	0	0	0	0	0	0	0	0	0	0	0	0	0		3	2	0.333333
C39	11	11	10	0	0	0	0	0	0	0	0	1	2	0	0	0	0	0	0	0	0	0		3	2	0.333333
C40	6	7	6	0	0	0	0	2	1	0	0	0	0	0	0	0	0	0	0	0	0	0		3	2	0.333333
C41	11	11	9	0	0	0	0	0	0	0	1	0	2	0	0	0	0	0	0	0	0	0		3	2	0.333333
C42	8	8	9	0	0	0	0	0	0	2	1	0	0	0	0	0	0	0	0	0	0	0		3	2	0.333333
C43	10	10	10	0	0	0	0	0	0	0	0	3	0	0	0	0	0	0	0	0	0	0		3	6	1
S01	10	10	10	0	0	0	0	0	0	0	0	3	0	0	0	0	0	0	0	0	0	0		3	6	1
S02	7	7	6	0	0	0	0	1	2	0	0	0	0	0	0	0	0	0	0	0	0	0		3	2	0.333333
S03	9	9	9	0	0	0	0	0	0	0	3	0	0	0	0	0	0	0	0	0	0	0		3	6	1
S04	7	7	7	0	0	0	0	0	3	0	0	0	0	0	0	0	0	0	0	0	0	0		3	6	1
S05	16	16	16	0	0	0	0	0	0	0	0	0	0	0	0	0	0	3	0	0	0	0		3	6	1
S06	14	14	11	0	0	0	0	0	0	0	0	0	1	0	0	2	0	0	0	0	0	0		3	2	0.333333
S07	10	10	10	0	0	0	0	0	0	0	0	3	0	0	0	0	0	0	0	0	0	0		3	6	1
																										29.6667
																										0.593333	not final kappa

## Sheet: Sheet5
Anova: Single Factor
SUMMARY
Groups	Count	Sum	Average	Variance
Column 1	50	383	7.66	9.24939
Column 2	50	408	8.16	10.0147
Column 3	50	387	7.74	9.21673
ANOVA
Source of Variation	SS	df	MS	F	P-value	F crit
Between Groups	7.21333	2	3.60667	0.379905	0.684596	3.05762
Within Groups	1395.56	147	9.49361
Total	1402.77	149

## Sheet: Sheet1
t-Test: Paired Two Sample for Means
	Variable 1	Variable 2
Mean	7.66	8.16
Variance	9.24939	10.0147
Observations	50	50
Pearson Correlation	0.885755
Hypothesized Mean Difference	0
df	49
t Stat	-2.37595
P(T<=t) one-tail	0.0107288
t Critical one-tail	1.67655
P(T<=t) two-tail	0.0214577
t Critical two-tail	2.00958

## Sheet: Sheet2
t-Test: Two-Sample Assuming Equal Variances
	Variable 1	Variable 2
Mean	7.66	8.16
Variance	9.24939	10.0147
Observations	50	50
Pooled Variance	9.63204
Hypothesized Mean Difference	0
df	98
t Stat	-0.805528
P(T<=t) one-tail	0.211233
t Critical one-tail	1.66055
P(T<=t) two-tail	0.422465
t Critical two-tail	1.98447

## Sheet: Summary
	Xingbo	Haiyue	Hendra
	7	7	7
	5	5	5
	6	8	6
	16	20	16
	6	6	6
	11	14	11
	7	8	7
	8	9	8
	4	5	4
	9	10	9
	8	7	8
	8	8	8
	6	10	6
	7	6	7
	13	13	14
	5	5	5
	6	7	7
	5	6	5
	8	8	8
	6	7	7
	6	7	6
	5	5	5
	5	5	5
	11	11	11
	8	8	8
	5	6	5
	6	6	6
	11	14	11
	6	6	7
	9	7	9
	6	9	7
	6	6	6
	3	8	3
	9	9	10
	5	5	5
	4	4	4
	2	3	2
	6	7	6
	11	10	11
	6	6	7
	11	9	11
	8	9	8
	10	10	10
	10	10	10
	7	6	7
	9	9	9
	7	7	7							0.834508
	16	16	16
	14	11	14
	10	10	7
mean	7.66	8.16	7.74
median	7	7.5	7
stdev	3.01071	3.13279	3.0054
IQR
95% CI	8.49453	9.02837	8.57305
95% CI	6.82547	7.29163	6.90695
